# Supplementary material for: Systemic nature of spinal muscular atrophy revealed by studying insurance claims
Source: PLoS One. 2019 Mar 14;14(3):e0213680. doi: 10.1371/journal.pone.0213680 (PMC6417721; doi:10.1371/journal.pone.0213680)
Supplement: S1 Table — List of the diagnosis codes used as inclusion and exclusion. criteria used for patient selection and establishment of critical time points in disease progression. These diagnosis codes include: SMA codes; any pregnancy codes or codes related to pregnancy complications; and codes related to any neuromuscular disease (MD, SMA, etc.) or evidence of major neuromuscular degeneration used to determine the neuromuscular inflection point. (XLSX) [file pone.0213680.s001.xlsx]

## Sheet: Supplemental Table 1
Supplemental Table 1: Details of ICD Codes Used
ICD-9-CM	ICD-9-CM Names	PheWAS Code	Phenotype	Grouping
335	Anterior horn cell disease	334.2	Anterior horn cell disease	SMA inclusion ICDs
335.0	Werdnig-Hoffmann disease	334.2	Anterior horn cell disease	SMA inclusion ICDs
335.1	Spinal muscular atrophy	334.2	Anterior horn cell disease	SMA inclusion ICDs
335.10	Spinal muscular atrophy, unspecified	334.2	Anterior horn cell disease	SMA inclusion ICDs
335.11	Kugelberg-Welander disease	334.2	Anterior horn cell disease	SMA inclusion ICDs
335.19	Other spinal muscular atrophy	334.2	Anterior horn cell disease	SMA inclusion ICDs
536.3	Gastroparesis	536.3	Gastroparesis	Feeding Complication
536.4	Gastrostomy complications	536.7	Complications of gastrostomy, colostomy and enterostomy	Feeding Complication
536.40	Gastrostomy complication, unspecified	536.7	Complications of gastrostomy, colostomy and enterostomy	Feeding Complication
536.42	Mechanical complication of gastrostomy	536.7	Complications of gastrostomy, colostomy and enterostomy	Feeding Complication
536.49	Other gastrostomy complications	536.7	Complications of gastrostomy, colostomy and enterostomy	Feeding Complication
569.62	Mechanical complication of colostomy and enterostomy	536.7	Complications of gastrostomy, colostomy and enterostomy	Feeding Complication
707.0	Pressure ulcer	707.1	Decubitus ulcer	Immobility Complication
707.00	Decubitus ulcer, unspecified site	707.1	Decubitus ulcer	Immobility Complication
707.01	Decubitus ulcer, elbow	707.1	Decubitus ulcer	Immobility Complication
707.02	Decubitus ulcer, upper back	707.1	Decubitus ulcer	Immobility Complication
707.03	Decubitus ulcer, lower back	707.1	Decubitus ulcer	Immobility Complication
707.04	Decubitus ulcer, hip	707.1	Decubitus ulcer	Immobility Complication
707.05	Decubitus ulcer, buttock	707.1	Decubitus ulcer	Immobility Complication
707.06	Decubitus ulcer, ankle	707.1	Decubitus ulcer	Immobility Complication
707.07	Decubitus ulcer, heel	707.1	Decubitus ulcer	Immobility Complication
707.09	Decubitus ulcer, other site	707.1	Decubitus ulcer	Immobility Complication
707.2	Pressure ulcer stages	707.1	Decubitus ulcer	Immobility Complication
707.20	Pressure ulcer, unspecified stage	707.1	Decubitus ulcer	Immobility Complication
707.21	Pressure ulcer stage I	707.1	Decubitus ulcer	Immobility Complication
707.22	Pressure ulcer stage II	707.1	Decubitus ulcer	Immobility Complication
707.23	Pressure ulcer stage III	707.1	Decubitus ulcer	Immobility Complication
707.24	Pressure ulcer stage IV	707.1	Decubitus ulcer	Immobility Complication
707.25	Pressure ulcer, unstageable	707.1	Decubitus ulcer	Immobility Complication
331.9	Cerebral degeneration, unspecified	331.9	Cerebral degeneration, unspecified	Neuromuscular Diagnosis
332	Parkinson's disease	332	Parkinson's disease	Neuromuscular Diagnosis
332.0	Paralysis agitans	332	Parkinson's disease	Neuromuscular Diagnosis
332.1	Secondary Parkinsonism	349	Other and unspecified disorders of the nervous system	Neuromuscular Diagnosis
333.6	Genetic torsion dystonia	333.4	Torsion dystonia	Neuromuscular Diagnosis
333.7	Acquired torsion dystonia	333.4	Torsion dystonia	Neuromuscular Diagnosis
333.71	Athetoid cerebral palsy	333.4	Torsion dystonia	Neuromuscular Diagnosis
333.72	Acute dystonia due to drugs	333.4	Torsion dystonia	Neuromuscular Diagnosis
333.79	Other acquired torsion dystonia	333.4	Torsion dystonia	Neuromuscular Diagnosis
333.8	Fragments of torsion dystonia	333.4	Torsion dystonia	Neuromuscular Diagnosis
333.81	Blepharospasm	333.4	Torsion dystonia	Neuromuscular Diagnosis
333.82	Orofacial dyskinesia	333.4	Torsion dystonia	Neuromuscular Diagnosis
333.83	Spasmodic torticollis	333.4	Torsion dystonia	Neuromuscular Diagnosis
333.84	Organic writers' cramp	333.4	Torsion dystonia	Neuromuscular Diagnosis
333.85	Subacute dyskinesia due to drugs	333.4	Torsion dystonia	Neuromuscular Diagnosis
333.89	Other fragments of torsion dystonia	333.4	Torsion dystonia	Neuromuscular Diagnosis
334	Spinocerebellar disease	334.1	Spinocerebellar disease	Neuromuscular Diagnosis
334.0	Friedreich's ataxia	334.1	Spinocerebellar disease	Neuromuscular Diagnosis
334.1	Hereditary spastic paraplegia	334.1	Spinocerebellar disease	Neuromuscular Diagnosis
334.2	Primary cerebellar degeneration	334.1	Spinocerebellar disease	Neuromuscular Diagnosis
334.3	Other cerebellar ataxia	334.1	Spinocerebellar disease	Neuromuscular Diagnosis
334.4	Cerebellar ataxia in diseases classified elsewhere	334.1	Spinocerebellar disease	Neuromuscular Diagnosis
334.8	Other spinocerebellar diseases	334.1	Spinocerebellar disease	Neuromuscular Diagnosis
334.9	Spinocerebellar disease, unspecified	334.1	Spinocerebellar disease	Neuromuscular Diagnosis
335	Anterior horn cell disease	334.2	Anterior horn cell disease	Neuromuscular Diagnosis
335.0	Werdnig-Hoffmann disease	334.2	Anterior horn cell disease	Neuromuscular Diagnosis
335.1	Spinal muscular atrophy	334.2	Anterior horn cell disease	Neuromuscular Diagnosis
335.10	Spinal muscular atrophy, unspecified	334.2	Anterior horn cell disease	Neuromuscular Diagnosis
335.11	Kugelberg-Welander disease	334.2	Anterior horn cell disease	Neuromuscular Diagnosis
335.19	Other spinal muscular atrophy	334.2	Anterior horn cell disease	Neuromuscular Diagnosis
335.2	Motor neuron disease	334.2	Anterior horn cell disease	Neuromuscular Diagnosis
335.20	Amyotrophic lateral sclerosis	334.21	Amyotrophic Lateral Sclerosis	Neuromuscular Diagnosis
335.21	Progressive muscular atrophy	334.2	Anterior horn cell disease	Neuromuscular Diagnosis
335.22	Progressive bulbar palsy	334.2	Anterior horn cell disease	Neuromuscular Diagnosis
335.23	Pseudobulbar palsy	334.2	Anterior horn cell disease	Neuromuscular Diagnosis
335.24	Primary lateral sclerosis	334.2	Anterior horn cell disease	Neuromuscular Diagnosis
335.29	Other motor neuron diseases	334.2	Anterior horn cell disease	Neuromuscular Diagnosis
335.8	Other anterior horn cell diseases	334.2	Anterior horn cell disease	Neuromuscular Diagnosis
335.9	Anterior horn cell disease, unspecified	334.2	Anterior horn cell disease	Neuromuscular Diagnosis
336	Other diseases of spinal cord	334	Degenerative disease of the spinal cord	Neuromuscular Diagnosis
336.0	Syringomyelia and syringobulbia	334	Degenerative disease of the spinal cord	Neuromuscular Diagnosis
336.1	Vascular myelopathies	334	Degenerative disease of the spinal cord	Neuromuscular Diagnosis
336.2	Subacute combined degeneration of spinal cord in diseases classified elsewhere	334	Degenerative disease of the spinal cord	Neuromuscular Diagnosis
336.3	Myelopathy in other diseases classified elsewhere	334	Degenerative disease of the spinal cord	Neuromuscular Diagnosis
336.8	Other myelopathy	334	Degenerative disease of the spinal cord	Neuromuscular Diagnosis
336.9	Spinal cord disease NOS	334	Degenerative disease of the spinal cord	Neuromuscular Diagnosis
340	Multiple sclerosis	335	Multiple sclerosis	Neuromuscular Diagnosis
343	Infantile cerebral palsy	343	Infantile cerebral palsy	Neuromuscular Diagnosis
343.0	Diplegic infantile cerebral palsy	343	Infantile cerebral palsy	Neuromuscular Diagnosis
343.1	Hemiplegic infantile cerebral palsy	343	Infantile cerebral palsy	Neuromuscular Diagnosis
343.2	Quadriplegic infantile cerebral palsy	343	Infantile cerebral palsy	Neuromuscular Diagnosis
343.3	Monoplegic infantile cerebral palsy	343	Infantile cerebral palsy	Neuromuscular Diagnosis
343.4	Infantile hemiplegia	343	Infantile cerebral palsy	Neuromuscular Diagnosis
343.8	Other specified infantile cerebral palsy	343	Infantile cerebral palsy	Neuromuscular Diagnosis
343.9	Infantile cerebral palsy NOS	343	Infantile cerebral palsy	Neuromuscular Diagnosis
344.0	Quadriplegia and quadriparesis	344	Other paralytic syndromes	Neuromuscular Diagnosis
344.00	Quadriplegia, unspecified	344	Other paralytic syndromes	Neuromuscular Diagnosis
344.01	C(1)-C(4) quadriplegia and quadriparesis, complete	344	Other paralytic syndromes	Neuromuscular Diagnosis
344.02	C(1)-C(4) quadriplegia and quadriparesis, incomplete	344	Other paralytic syndromes	Neuromuscular Diagnosis
344.03	C(5)-C(7) quadriplegia and quadriparesis, complete	344	Other paralytic syndromes	Neuromuscular Diagnosis
344.04	C(5)-C(7) quadriplegia and quadriparesis, incomplete	344	Other paralytic syndromes	Neuromuscular Diagnosis
344.09	Other quadriplegia and quadriparesis	344	Other paralytic syndromes	Neuromuscular Diagnosis
344.1	Paraplegia	344	Other paralytic syndromes	Neuromuscular Diagnosis
344.2	Diplegia of upper limbs	344	Other paralytic syndromes	Neuromuscular Diagnosis
344.3	Monoplegia of lower limb	344	Other paralytic syndromes	Neuromuscular Diagnosis
344.30	Monoplegia of lower limb affecting unspecified side	344	Other paralytic syndromes	Neuromuscular Diagnosis
344.31	Monoplegia of lower limb affecting dominant side	344	Other paralytic syndromes	Neuromuscular Diagnosis
344.32	Affecting nondominant side	344	Other paralytic syndromes	Neuromuscular Diagnosis
344.4	Monoplegia of upper limb	344	Other paralytic syndromes	Neuromuscular Diagnosis
344.40	Monoplegia of upper limb affecting unspecified side	344	Other paralytic syndromes	Neuromuscular Diagnosis
344.41	Monoplegia of upper limb affecting dominant side	344	Other paralytic syndromes	Neuromuscular Diagnosis
344.42	Monoplegia of upper limb affecting nondominant side	344	Other paralytic syndromes	Neuromuscular Diagnosis
344.5	Monoplegia NOS	344	Other paralytic syndromes	Neuromuscular Diagnosis
344.6	Cauda equina syndrome	344	Other paralytic syndromes	Neuromuscular Diagnosis
344.60	Cauda equina syndrome without mention of neurogenic bladder	344	Other paralytic syndromes	Neuromuscular Diagnosis
344.61	Cauda equina syndrome with neurogenic bladder	349	Other and unspecified disorders of the nervous system	Neuromuscular Diagnosis
344.8	Other specified paralytic syndromes	344	Other paralytic syndromes	Neuromuscular Diagnosis
344.81	Locked-in state	344	Other paralytic syndromes	Neuromuscular Diagnosis
344.89	Other specified paralytic syndrome	344	Other paralytic syndromes	Neuromuscular Diagnosis
344.9	Paralysis NOS	344	Other paralytic syndromes	Neuromuscular Diagnosis
349	Other and unspecified disorders of the nervous system	349	Other and unspecified disorders of the nervous system	Neuromuscular Diagnosis
349.1	Nervous system complications from surgically implanted device	349	Other and unspecified disorders of the nervous system	Neuromuscular Diagnosis
349.2	Disorders of meninges, not elsewhere classified	349	Other and unspecified disorders of the nervous system	Neuromuscular Diagnosis
349.3	Dural tear	349	Other and unspecified disorders of the nervous system	Neuromuscular Diagnosis
349.39	Other dural tear	349	Other and unspecified disorders of the nervous system	Neuromuscular Diagnosis
349.8	Other specified disorders of nervous system	349	Other and unspecified disorders of the nervous system	Neuromuscular Diagnosis
349.81	Cerebrospinal fluid rhinorrhea	349	Other and unspecified disorders of the nervous system	Neuromuscular Diagnosis
349.82	Toxic encephalopathy	349	Other and unspecified disorders of the nervous system	Neuromuscular Diagnosis
349.89	Other specified disorders of nervous system	349	Other and unspecified disorders of the nervous system	Neuromuscular Diagnosis
349.9	Unspecified disorders of nervous system	349	Other and unspecified disorders of the nervous system	Neuromuscular Diagnosis
354	Mononeuritis of upper limb and mononeuritis multiplex	351	Other peripheral nerve disorders	Neuromuscular Diagnosis
354.0	Carpal tunnel syndrome	351	Other peripheral nerve disorders	Neuromuscular Diagnosis
354.1	Other lesion of median nerve	351	Other peripheral nerve disorders	Neuromuscular Diagnosis
354.2	Lesion of ulnar nerve	351	Other peripheral nerve disorders	Neuromuscular Diagnosis
354.3	Radial nerve lesion	351	Other peripheral nerve disorders	Neuromuscular Diagnosis
354.4	Causalgia of upper limb	351	Other peripheral nerve disorders	Neuromuscular Diagnosis
354.8	Other mononeuritis of upper limb	351	Other peripheral nerve disorders	Neuromuscular Diagnosis
354.9	Mononeuritis of upper limb, unspecified	351	Other peripheral nerve disorders	Neuromuscular Diagnosis
355	Mononeuritis of lower limb	351	Other peripheral nerve disorders	Neuromuscular Diagnosis
355.0	Lesion of sciatic nerve	351	Other peripheral nerve disorders	Neuromuscular Diagnosis
355.1	Meralgia paresthetica	351	Other peripheral nerve disorders	Neuromuscular Diagnosis
355.2	Other lesion of femoral nerve	351	Other peripheral nerve disorders	Neuromuscular Diagnosis
355.3	Lesion of lateral popliteal nerve	351	Other peripheral nerve disorders	Neuromuscular Diagnosis
355.4	Lesion of medial popliteal nerve	351	Other peripheral nerve disorders	Neuromuscular Diagnosis
355.5	Tarsal tunnel syndrome	351	Other peripheral nerve disorders	Neuromuscular Diagnosis
355.6	Lesion of plantar nerve	351	Other peripheral nerve disorders	Neuromuscular Diagnosis
355.8	Mononeuritis of lower limb, unspecified	351	Other peripheral nerve disorders	Neuromuscular Diagnosis
355.9	Mononeuritis NOS	351	Other peripheral nerve disorders	Neuromuscular Diagnosis
356.0	Hereditary peripheral neuropathy	356	Hereditary and idiopathic peripheral neuropathy	Neuromuscular Diagnosis
356.1	Peroneal muscular atrophy	356	Hereditary and idiopathic peripheral neuropathy	Neuromuscular Diagnosis
356.2	Hereditary sensory neuropathy	356	Hereditary and idiopathic peripheral neuropathy	Neuromuscular Diagnosis
356.3	Refsum's disease	356	Hereditary and idiopathic peripheral neuropathy	Neuromuscular Diagnosis
356.4	Idiopathic progressive polyneuropathy	356	Hereditary and idiopathic peripheral neuropathy	Neuromuscular Diagnosis
356.8	Other specified idiopathic peripheral neuropathy	356	Hereditary and idiopathic peripheral neuropathy	Neuromuscular Diagnosis
356.9	Unspecified idiopathic peripheral neuropathy	356	Hereditary and idiopathic peripheral neuropathy	Neuromuscular Diagnosis
358	Myoneural disorders	358	Myoneural disorders	Neuromuscular Diagnosis
358	Myoneural disorders	358	Myoneural disorders	Neuromuscular Diagnosis
358.0	Myasthenia gravis	358.1	Myasthenia gravis	Neuromuscular Diagnosis
358.00	Myasthenia gravis without (acute) exacerbation	358.1	Myasthenia gravis	Neuromuscular Diagnosis
358.00	Myasthenia gravis without (acute) exacerbation	358.1	Myasthenia gravis	Neuromuscular Diagnosis
358.01	Myasthenia gravis with (acute) exacerbation	358.1	Myasthenia gravis	Neuromuscular Diagnosis
358.01	Myasthenia gravis with (acute) exacerbation	358.1	Myasthenia gravis	Neuromuscular Diagnosis
358.1	Myasthenic syndromes in diseases classified elsewhere	358	Myoneural disorders	Neuromuscular Diagnosis
358.2	Toxic myoneural disorders	358	Myoneural disorders	Neuromuscular Diagnosis
358.3	Lambert-Eaton syndrome	358	Myoneural disorders	Neuromuscular Diagnosis
358.30	Lambert-Eaton syndrome, unspecified	358	Myoneural disorders	Neuromuscular Diagnosis
358.31	Lambert-Eaton syndrome in neoplastic disease	358	Myoneural disorders	Neuromuscular Diagnosis
358.39	Lambert-Eaton syndrome in other diseases classified elsewhere	358	Myoneural disorders	Neuromuscular Diagnosis
358.39	Lambert-Eaton syndrome in other diseases classified elsewhere	358	Myoneural disorders	Neuromuscular Diagnosis
358.8	Other specified myoneural disorders	358	Myoneural disorders	Neuromuscular Diagnosis
358.8	Other specified myoneural disorders	358	Myoneural disorders	Neuromuscular Diagnosis
358.9	Myoneural disorders NOS	358	Myoneural disorders	Neuromuscular Diagnosis
358.9	Myoneural disorders NOS	358	Myoneural disorders	Neuromuscular Diagnosis
359	Muscular dystrophies and other myopathies	359	Muscular dystrophies and other myopathies	Neuromuscular Diagnosis
359.0	Congenital hereditary muscular dystrophy	359.1	Muscular dystrophies	Neuromuscular Diagnosis
359.0	Congenital hereditary muscular dystrophy	359.1	Muscular dystrophies	Neuromuscular Diagnosis
359.1	Hereditary progressive muscular dystrophy	359.1	Muscular dystrophies	Neuromuscular Diagnosis
359.1	Hereditary progressive muscular dystrophy	359.1	Muscular dystrophies	Neuromuscular Diagnosis
359.2	Myotonic disorders	359.1	Muscular dystrophies	Neuromuscular Diagnosis
359.21	Myotonic muscular dystrophy	359.1	Muscular dystrophies	Neuromuscular Diagnosis
359.21	Myotonic muscular dystrophy	359.1	Muscular dystrophies	Neuromuscular Diagnosis
359.22	Myotonia congenita	359.1	Muscular dystrophies	Neuromuscular Diagnosis
359.23	Myotonic chondrodystrophy	359.1	Muscular dystrophies	Neuromuscular Diagnosis
359.24	Drug-induced myotonia	359.1	Muscular dystrophies	Neuromuscular Diagnosis
359.29	Other specified myotonic disorder	359.1	Muscular dystrophies	Neuromuscular Diagnosis
359.3	Periodic paralysis	359.1	Muscular dystrophies	Neuromuscular Diagnosis
359.4	Toxic myopathy	359.2	Myopathy	Neuromuscular Diagnosis
359.5	Myopathy in endocrine diseases classified elsewhere	359.2	Myopathy	Neuromuscular Diagnosis
359.6	Symptomatic inflammatory myopathy in diseases classified elsewhere	359.2	Myopathy	Neuromuscular Diagnosis
359.7	Inflammatory and immune myopathies, nec (ADDED)	359.2	Myopathy	Neuromuscular Diagnosis
359.71	Inclusion body myositis (ADDED)	359.2	Myopathy	Neuromuscular Diagnosis
359.79	Other inflammatory and immune myopathies, nec (ADDED)	359.2	Myopathy	Neuromuscular Diagnosis
359.8	Other myopathies	359.2	Myopathy	Neuromuscular Diagnosis
359.81	Critical illness myopathy	359.2	Myopathy	Neuromuscular Diagnosis
359.89	Other myopathies	359.2	Myopathy	Neuromuscular Diagnosis
359.9	Myopathy unspecified	359.2	Myopathy	Neuromuscular Diagnosis
655.0	Central nervous system malformation in fetus affecting management of mother	655	Known or suspected fetal abnormality affecting management of mother	Pregnancy/Pregnancy Complications
655.01	Central nervous system malformation in fetus, with delivery	655	Known or suspected fetal abnormality affecting management of mother	Pregnancy/Pregnancy Complications
655.03	Central nervous system malformation in fetus, antepartum	655	Known or suspected fetal abnormality affecting management of mother	Pregnancy/Pregnancy Complications
655.1	Chromosomal abnormality in fetus affecting management of mother	655	Known or suspected fetal abnormality affecting management of mother	Pregnancy/Pregnancy Complications
655.10	Chromosomal abnormality in fetus, affecting management of mother, unspecified as to episode of care in pregnancy	655	Known or suspected fetal abnormality affecting management of mother	Pregnancy/Pregnancy Complications
655.11	Chromosomal abnormality in fetus, affecting management of mother, with delivery	655	Known or suspected fetal abnormality affecting management of mother	Pregnancy/Pregnancy Complications
655.13	Chromosomal abnormality in fetus, affecting management of mother, antepartum	655	Known or suspected fetal abnormality affecting management of mother	Pregnancy/Pregnancy Complications
655.2	Hereditary disease in family possibly affecting fetus, affecting management of mother	655	Known or suspected fetal abnormality affecting management of mother	Pregnancy/Pregnancy Complications
655.20	Hereditary disease in family possibly affecting fetus, affecting management of mother, unspecified as to episode of care in pregnancy	655	Known or suspected fetal abnormality affecting management of mother	Pregnancy/Pregnancy Complications
655.21	Hereditary disease in family possibly affecting fetus, affecting management of mother, with delivery	655	Known or suspected fetal abnormality affecting management of mother	Pregnancy/Pregnancy Complications
655.23	Hereditary disease in family possibly affecting fetus, affecting management of mother, antepartum condition or complication	655	Known or suspected fetal abnormality affecting management of mother	Pregnancy/Pregnancy Complications
655.3	Suspected damage to fetus from viral disease in the mother, affecting management of mother	655	Known or suspected fetal abnormality affecting management of mother	Pregnancy/Pregnancy Complications
655.30	Suspected damage to fetus from viral disease in the mother, affecting management of mother, unspecified as to episode of care in pregnancy	655	Known or suspected fetal abnormality affecting management of mother	Pregnancy/Pregnancy Complications
655.31	Suspected damage to fetus from viral disease in the mother, affecting management of mother, with delivery	655	Known or suspected fetal abnormality affecting management of mother	Pregnancy/Pregnancy Complications
655.33	Suspected damage to fetus from viral disease in the mother, affecting management of mother, antepartum condition or complication	655	Known or suspected fetal abnormality affecting management of mother	Pregnancy/Pregnancy Complications
655.4	Suspected damage to fetus from other disease in the mother, affecting management of mother	655	Known or suspected fetal abnormality affecting management of mother	Pregnancy/Pregnancy Complications
655.40	Suspected damage to fetus from other disease in the mother, affecting management of mother, unspecified as to episode of care in pregnancy	655	Known or suspected fetal abnormality affecting management of mother	Pregnancy/Pregnancy Complications
655.41	Suspected damage to fetus from other disease in the mother, affecting management of mother, with delivery	655	Known or suspected fetal abnormality affecting management of mother	Pregnancy/Pregnancy Complications
655.43	Suspected damage to fetus from other disease in the mother, affecting management of mother, antepartum condition or complication	655	Known or suspected fetal abnormality affecting management of mother	Pregnancy/Pregnancy Complications
655.5	Suspected damage to fetus from drugs, affecting management of mother	655	Known or suspected fetal abnormality affecting management of mother	Pregnancy/Pregnancy Complications
655.50	Suspected damage to fetus from drugs, affecting management of mother, unspecified as to episode of care	655	Known or suspected fetal abnormality affecting management of mother	Pregnancy/Pregnancy Complications
655.51	Suspected damage to fetus from drugs, affecting management of mother, delivered	655	Known or suspected fetal abnormality affecting management of mother	Pregnancy/Pregnancy Complications
655.53	Suspected damage to fetus from drugs, affecting management of mother, antepartum	655	Known or suspected fetal abnormality affecting management of mother	Pregnancy/Pregnancy Complications
655.7	Decreased fetal movements, affecting management of mother	655	Known or suspected fetal abnormality affecting management of mother	Pregnancy/Pregnancy Complications
655.70	Decreased fetal movements, affecting management of mother, unspecified as to episode of care	655	Known or suspected fetal abnormality affecting management of mother	Pregnancy/Pregnancy Complications
655.71	Decreased fetal movements, affecting management of mother, delivered	655	Known or suspected fetal abnormality affecting management of mother	Pregnancy/Pregnancy Complications
655.73	Decreased fetal movements, affecting management of mother, antepartum condition or complication	655	Known or suspected fetal abnormality affecting management of mother	Pregnancy/Pregnancy Complications
655.8	Other known or suspected fetal abnormality, not elsewhere classified, affecting management of mother	655	Known or suspected fetal abnormality affecting management of mother	Pregnancy/Pregnancy Complications
655.80	Other known or suspected fetal abnormality, not elsewhere classified, affecting management of mother, unspecified as to episode of care	655	Known or suspected fetal abnormality affecting management of mother	Pregnancy/Pregnancy Complications
655.81	Other known or suspected fetal abnormality, not elsewhere classified, affecting management of mother, with delivered	655	Known or suspected fetal abnormality affecting management of mother	Pregnancy/Pregnancy Complications
655.83	Other known or suspected fetal abnormality, not elsewhere classified, affecting management of mother, antepartum condition or complication	655	Known or suspected fetal abnormality affecting management of mother	Pregnancy/Pregnancy Complications
655.9	Unspecified, known or suspected fetal abnormality affecting management of mother	655	Known or suspected fetal abnormality affecting management of mother	Pregnancy/Pregnancy Complications
655.90	Unspecified suspected fetal abnormality, affecting management of mother, unspecified as to episode of care	655	Known or suspected fetal abnormality affecting management of mother	Pregnancy/Pregnancy Complications
655.91	Unspecified suspected fetal abnormality, affecting management of mother, delivered	655	Known or suspected fetal abnormality affecting management of mother	Pregnancy/Pregnancy Complications
655.93	Unspecified suspected fetal abnormality, affecting management of mother, antepartum condition or complication	655	Known or suspected fetal abnormality affecting management of mother	Pregnancy/Pregnancy Complications
656	Other known or suspected fetal and placental problems affecting management of mother	655	Known or suspected fetal abnormality affecting management of mother	Pregnancy/Pregnancy Complications
656.0	Fetal-maternal hemorrhage affecting management of mother	635	Hemorrhage during pregnancy; childbirth and postpartum	Pregnancy/Pregnancy Complications
656.5	Poor fetal growth affecting management of mother	655	Known or suspected fetal abnormality affecting management of mother	Pregnancy/Pregnancy Complications
656.50	Poor fetal growth, affecting management of mother, unspecified as to episode of care	655	Known or suspected fetal abnormality affecting management of mother	Pregnancy/Pregnancy Complications
656.51	Poor fetal growth, affecting management of mother, delivered	655	Known or suspected fetal abnormality affecting management of mother	Pregnancy/Pregnancy Complications
656.53	Poor fetal growth, affecting management of mother, antepartum condition or complication	655	Known or suspected fetal abnormality affecting management of mother	Pregnancy/Pregnancy Complications
656.6	Excessive fetal growth affecting management of mother	655	Known or suspected fetal abnormality affecting management of mother	Pregnancy/Pregnancy Complications
656.60	Excessive fetal growth, affecting management of mother, unspecified as to episode of care	655	Known or suspected fetal abnormality affecting management of mother	Pregnancy/Pregnancy Complications
656.61	Excessive fetal growth, affecting management of mother, delivered	655	Known or suspected fetal abnormality affecting management of mother	Pregnancy/Pregnancy Complications
656.63	Excessive fetal growth, affecting management of mother, antepartum	655	Known or suspected fetal abnormality affecting management of mother	Pregnancy/Pregnancy Complications
656.7	Other placental conditions affecting management of mother	655	Known or suspected fetal abnormality affecting management of mother	Pregnancy/Pregnancy Complications
656.70	Other placental conditions, affecting management of mother, unspecified as to episode of care	655	Known or suspected fetal abnormality affecting management of mother	Pregnancy/Pregnancy Complications
656.71	Other placental conditions, affecting management of mother, delivered	655	Known or suspected fetal abnormality affecting management of mother	Pregnancy/Pregnancy Complications
656.73	Other placental conditions, affecting management of mother, antepartum	655	Known or suspected fetal abnormality affecting management of mother	Pregnancy/Pregnancy Complications
656.8	Other specified fetal and placental problems affecting management of mother	655	Known or suspected fetal abnormality affecting management of mother	Pregnancy/Pregnancy Complications
656.80	Other specified fetal and placental problems, affecting management of mother, unspecified as to episode of care	655	Known or suspected fetal abnormality affecting management of mother	Pregnancy/Pregnancy Complications
656.81	Other specified fetal and placental problems, affecting management of mother, delivered	655	Known or suspected fetal abnormality affecting management of mother	Pregnancy/Pregnancy Complications
656.83	Other specified fetal and placental problems, affecting management of mother, antepartum	655	Known or suspected fetal abnormality affecting management of mother	Pregnancy/Pregnancy Complications
656.9	Unspecified fetal and placental problem affecting management of mother	655	Known or suspected fetal abnormality affecting management of mother	Pregnancy/Pregnancy Complications
656.9	Unspecified fetal and placental problem affecting management of mother	655	Known or suspected fetal abnormality affecting management of mother	Pregnancy/Pregnancy Complications
656.91	Unspecified fetal and placental problem, affecting management of mother, delivered	655	Known or suspected fetal abnormality affecting management of mother	Pregnancy/Pregnancy Complications
656.93	Unspecified fetal and placental problem, affecting management of mother, antepartum	655	Known or suspected fetal abnormality affecting management of mother	Pregnancy/Pregnancy Complications
518.81	Acute respiratory failure	509.1	Respiratory failure	Respiratory Complication
518.83	Chronic respiratory failure	509.1	Respiratory failure	Respiratory Complication
518.84	Acute and chronic respiratory failure	509.1	Respiratory failure	Respiratory Complication
519.0	Tracheostomy complications	519.1	Tracheostomy complications	Respiratory Complication
519.00	Tracheostomy complication, unspecified	519.1	Tracheostomy complications	Respiratory Complication
519.02	Mechanical complication of tracheostomy	519.1	Tracheostomy complications	Respiratory Complication
519.09	Other tracheostomy complications	519.1	Tracheostomy complications	Respiratory Complication
986	Toxic effect of carbon monoxide	986	Toxic effect of carbon monoxide	Respiratory Complication
986.0	Toxic effect of carbon monoxide **	986	Toxic effect of carbon monoxide	Respiratory Complication
E868	Accidental poisoning by other utility gas and other carbon monoxide	986	Toxic effect of carbon monoxide	Respiratory Complication
E868.3	Accidental poisoning by carbon monoxide from incomplete combustion of other domestic fuels	986	Toxic effect of carbon monoxide	Respiratory Complication
E868.8	Accidental poisoning by carbon monoxide from other sources	986	Toxic effect of carbon monoxide	Respiratory Complication
E868.9	Accidental poisoning by unspecified carbon monoxide	986	Toxic effect of carbon monoxide	Respiratory Complication
E982.1	Poisoning by other carbon monoxide, undetermined whether accidentally or purposely inflicted	986	Toxic effect of carbon monoxide	Respiratory Complication
