# Supplementary material for: Systemic nature of spinal muscular atrophy revealed by studying insurance claims
Source: PLoS One. 2019 Mar 14;14(3):e0213680. doi: 10.1371/journal.pone.0213680 (PMC6417721; doi:10.1371/journal.pone.0213680)
Supplement: S2 Table — PheWAS codes representing differential diagnoses from the entire coverage analysis for SMA patients in Group A are presented. Data includes OR, prevalence in each cohort, and adjusted p-value. (XLSX) [file pone.0213680.s002.xlsx]

## Sheet: Supp Table 2 - g1 lifetime
Supplemental Table 2: Entire coverage window analysis - Group 1
PheWAS Code	Phenotype	OR	Ctrl Cases	Ctrl Total	Ctrl Prev	SMA Cases	SMA Total	SMA Prev	p-adjusted
359.1	Muscular dystrophies	1396.43	568	1536458	0.000369681	25	79	0.316456	6.43163e-183
737.3	Kyphoscoliosis and scoliosis	420.921	1992	1536458	0.00129649	23	79	0.291139	3.90133e-118
509.1	Respiratory failure	185.579	7073	1536458	0.00460345	35	79	0.443038	9.63577e-112
358	Myoneural disorders	524.477	1016	1536458	0.000661261	18	79	0.227848	1.13378e-111
350.3	Lack of coordination	323.933	19672	1536458	0.0128035	60	79	0.759494	4.76501e-101
772.3	Muscle weakness	137.865	8941	1536458	0.00581923	32	79	0.405063	6.3295e-96
772.1	Muscular wasting and disuse atrophy	918.095	297	1536458	0.000193302	11	79	0.139241	1.37927e-90
508	Pulmonary collapse; interstitial and compensatory emphysema	105.774	11536	1536458	0.00750818	33	79	0.417722	5.19724e-88
509.5	Respiratory arrest	465.335	696	1536458	0.00045299	13	79	0.164557	3.63346e-86
532	Dysphagia	94.1188	18815	1536458	0.0122457	40	79	0.506329	5.53152e-86
509.8	Dependence on respirator [Ventilator] or supplemental oxygen	156.891	3755	1536458	0.00244393	21	79	0.265823	3.98535e-83
772	Symptoms of the muscles	137.951	5261	1536458	0.00342411	23	79	0.291139	7.03495e-83
501	Pneumonitis due to inhalation of food or vomitus	221.593	1775	1536458	0.00115525	15	79	0.189873	4.37362e-75
1013	Asphyxia and hypoxemia	59.3426	23981	1536458	0.015608	36	79	0.455696	4.6593e-69
427.42	Cardiac arrest	310.025	808	1536458	0.000525885	11	79	0.139241	3.42295e-66
351	Other peripheral nerve disorders	605.836	407	1536458	0.000264895	9	79	0.113924	9.91777e-66
315	Develomental delays and disorders	50.7052	39386	1536458	0.0256343	41	79	0.518987	4.03783e-63
359.2	Myopathy	589.928	338	1536458	0.000219986	8	79	0.101266	1.34127e-60
509.2	Respiratory insufficiency	60.0235	11585	1536458	0.00754007	23	79	0.291139	5.85029e-58
536.7	Complications of gastrostomy, colostomy and enterostomy	161.611	1787	1536458	0.00116306	12	79	0.151899	1.73754e-56
510	Other diseases of lung	49.2531	16058	1536458	0.0104513	25	79	0.316456	6.26477e-55
264.9	Lack of normal physiological development, unspecified	36.7664	31959	1536458	0.0208004	32	79	0.405063	3.38716e-52
512.9	Other dyspnea	29.1067	89803	1536458	0.0584481	47	79	0.594937	3.04827e-45
350.5	Abnormal reflex	158.851	1302	1536458	0.000847404	9	79	0.113924	1.54219e-43
327.31	Central/nonobstroctive sleep apnea	186.325	996	1536458	0.000648244	8	79	0.101266	6.01955e-42
798	Malaise and fatigue	30.9588	27739	1536458	0.0180539	24	79	0.303797	5.4684e-40
427.7	Tachycardia NOS	36.676	14796	1536458	0.00962994	19	79	0.240506	1.2737e-39
264.2	Failure to thrive (childhood)	20.2128	65550	1536458	0.0426631	36	79	0.455696	1.47169e-37
513.4	Hyperventilation	34.6463	14285	1536458	0.00929736	18	79	0.227848	3.98309e-37
427.3	Other specified cardiac dysrhythmias	46.0046	7696	1536458	0.00500892	14	79	0.177215	5.36443e-36
514	Abnormal findings examination of lungs	22.2873	35013	1536458	0.0227881	25	79	0.316456	6.52065e-35
513.31	Apnea	34.8807	10776	1536458	0.00701353	15	79	0.189873	1.54133e-32
264.3	Delayed milestones	22.0326	28482	1536458	0.0185374	21	79	0.265823	3.80863e-31
480.12	Pseudomonal pneumonia	453.51	192	1536458	0.000124963	4	79	0.0506329	5.42378e-30
519.1	Tracheostomy complications	230.695	488	1536458	0.000317614	5	79	0.0632911	9.83101e-30
1002	Symptoms concerning nutrition, metabolism, and development	17.0352	184551	1536458	0.120115	52	79	0.658228	1.42774e-28
327.32	Obstructive sleep apnea	37.2755	11406	1536458	0.00742357	13	79	0.164557	3.17309e-28
513.3	Hypoventilation	38.616	6709	1536458	0.00436654	11	79	0.139241	3.11106e-27
513.8	Disorders of diaphragm	153.71	709	1536458	0.000461451	5	79	0.0632911	1.46983e-25
527.7	Disturbance of salivary secretion	126.677	964	1536458	0.000627417	5	79	0.0632911	2.04943e-23
343	Infantile cerebral palsy	61.511	2723	1536458	0.00177226	7	79	0.0886076	2.95649e-23
507	Pleurisy; pleural effusion	39.4411	5405	1536458	0.00351783	9	79	0.113924	3.06039e-23
291.8	Alteration of consciousness	39.8659	5551	1536458	0.00361286	9	79	0.113924	3.41331e-23
334.21	Amyotrophic Lateral Sclerosis	13978.7	3	1536458	1.95254e-06	2	79	0.0253165	4.10731e-23
743.11	Osteoporosis NOS	464.445	143	1536458	9.30712e-05	3	79	0.0379747	5.71396e-23
800.2	Fracture of unspecified part of femur	77.3225	1872	1536458	0.00121839	6	79	0.0759494	1.69576e-22
480	Pneumonia	11.1341	107711	1536458	0.0701034	31	79	0.392405	2.02159e-22
512.7	Shortness of breath	15.582	33000	1536458	0.021478	18	79	0.227848	3.17209e-22
737	Curvature of spine	104.273	1100	1536458	0.000715932	5	79	0.0632911	8.18001e-22
513	Respiratory abnormalities	34.4815	6380	1536458	0.00415241	9	79	0.113924	1.57171e-21
519.2	Respiratory complications	150.005	594	1536458	0.000386603	4	79	0.0506329	1.16827e-20
427.8	Sinoatrial node dysfunction (Bradycardia)	143.214	615	1536458	0.000400271	4	79	0.0506329	2.69453e-20
743.13	Other specified osteoporosis	1230.54	37	1536458	2.40814e-05	2	79	0.0253165	3.2037e-20
441.2	Chronic vascular insufficiency of intestine	1190.88	40	1536458	2.60339e-05	2	79	0.0253165	3.85271e-20
771	Musculoskeletal symptoms referable to limbs	51.9555	2635	1536458	0.00171498	6	79	0.0759494	8.66304e-19
509.3	Pulmonary insufficiency or respiratory failure following trauma and surgery	51.6192	2579	1536458	0.00167854	6	79	0.0759494	8.66304e-19
480.1	Bacterial pneumonia	17.4392	21381	1536458	0.0139158	13	79	0.164557	1.93294e-18
276.41	Acidosis	30.3983	6024	1536458	0.00392071	8	79	0.101266	2.63928e-18
790.9	Abnormal arterial blood gases	99.7621	857	1536458	0.000557776	4	79	0.0506329	1.47775e-17
737.1	Kyphosis (acquired)	200.305	343	1536458	0.000223241	3	79	0.0379747	1.4885e-17
781	Symptoms involving nervous and musculoskeletal systems	29.5581	6861	1536458	0.00446547	8	79	0.101266	1.50951e-17
742.9	Other derangement of joint	45.1501	3119	1536458	0.00202999	6	79	0.0759494	2.92058e-17
348.8	Encephalopathy, not elsewhere classified	33.6998	5351	1536458	0.00348269	7	79	0.0886076	7.32912e-17
401.1	Essential hypertension	38.9782	3514	1536458	0.00228708	6	79	0.0759494	2.86259e-16
859	Complication due to other implant and internal device	40.5761	3703	1536458	0.00241009	6	79	0.0759494	2.91652e-16
428.2	Heart failure NOS	51.6956	2118	1536458	0.0013785	5	79	0.0632911	5.64071e-16
505	Other pulmonary inflamation or edema	37.7698	3682	1536458	0.00239642	6	79	0.0759494	5.6713e-16
733	Other disorders of bone and cartilage	78.8119	1149	1536458	0.000747824	4	79	0.0506329	8.46518e-16
748	Anomalies of respiratory system, congenital	17.7529	13022	1536458	0.00847534	10	79	0.126582	9.87381e-16
1001	Foreign body injury	10.6795	49443	1536458	0.0321799	17	79	0.21519	2.29485e-15
480.5	Bronchopneumonia and lung abscess	28.0515	6376	1536458	0.0041498	7	79	0.0886076	3.51546e-15
519.8	Other diseases of respiratory system, NEC	12.7488	27113	1536458	0.0176464	13	79	0.164557	4.10585e-15
465.4	Acute laryngitis and tracheitis	19.5104	11875	1536458	0.00772882	9	79	0.113924	4.42784e-15
401.3	Other hypertensive complications	114.818	571	1536458	0.000371634	3	79	0.0379747	2.7138e-14
793.2	Nonspecific abnormal findings on radiological and other examination of other intrathoracic organs (echocardiogram, etc)	60.7427	1403	1536458	0.000913139	4	79	0.0506329	4.05035e-14
743.9	Osteopenia or other disorder of bone and cartilage	41.1193	2816	1536458	0.00183279	5	79	0.0632911	4.05035e-14
573.2	Liver replaced by transplant	310.461	140	1536458	9.11187e-05	2	79	0.0253165	5.02308e-14
735	Acquired foot deformities	30.2668	4889	1536458	0.00318199	6	79	0.0759494	6.44296e-14
727.7	Contracture of tendon (sheath)	60.1441	1679	1536458	0.00109277	4	79	0.0506329	1.1251e-13
427.5	Arrhythmia (cardiac) NOS	22.7971	7077	1536458	0.00460605	7	79	0.0886076	1.14143e-13
519.9	Symptoms involving respiratory system and other chest symptoms	12.9932	20603	1536458	0.0134094	11	79	0.139241	1.14204e-13
350.1	Abnormal involuntary movements	17.7798	10385	1536458	0.00675905	8	79	0.101266	3.91597e-13
530.11	GERD	5.96946	177442	1536458	0.115488	33	79	0.417722	6.27651e-13
357	Inflammatory and toxic neuropathy	236.411	187	1536458	0.000121709	2	79	0.0253165	8.89551e-13
327.3	Sleep apnea	21.5592	8960	1536458	0.00583159	7	79	0.0886076	1.14245e-12
276.4	Acid-base balance disorder	218.312	189	1536458	0.00012301	2	79	0.0253165	1.7394e-12
277	Other disorders of metabolism	14.0767	14571	1536458	0.0094835	9	79	0.113924	2.66137e-12
356	Hereditary and idiopathic peripheral neuropathy	195.196	235	1536458	0.000152949	2	79	0.0253165	7.29235e-12
755.61	Congenital hip dysplasia and deformity	10.7939	23220	1536458	0.0151127	11	79	0.139241	1.47922e-11
344	Other paralytic syndromes	69.2642	982	1536458	0.000639132	3	79	0.0379747	1.77261e-11
743.2	Pathologic fracture	160.344	297	1536458	0.000193302	2	79	0.0253165	4.99671e-11
480.2	Viral pneumonia	16.2301	10454	1536458	0.00680396	7	79	0.0886076	6.8554e-11
782.6	Pallor and flushing	35.9597	2499	1536458	0.00162647	4	79	0.0506329	7.86199e-11
728	Disorders of muscle, ligament, and fascia	59.2104	1100	1536458	0.000715932	3	79	0.0379747	9.72951e-11
800	Fracture of lower limb	34.4629	2746	1536458	0.00178723	4	79	0.0506329	1.5962e-10
563	Constipation	5.285	148639	1536458	0.0967413	26	79	0.329114	2.16515e-10
772.2	Spasm of muscle	18.2237	7678	1536458	0.00499721	6	79	0.0759494	2.32515e-10
277.8	Carnitine deficiencies	127.104	315	1536458	0.000205017	2	79	0.0253165	3.15882e-10
736.3	Acquired deformities of hip	53.3282	1173	1536458	0.000763444	3	79	0.0379747	3.66814e-10
276.13	Hyperpotassemia	49.8257	1263	1536458	0.000822021	3	79	0.0379747	7.10418e-10
346	Abnormal findings on study of brain and/or nervous system	112.371	418	1536458	0.000272054	2	79	0.0253165	1.36033e-09
758.1	Chromosomal anomalies	20.314	5303	1536458	0.00345144	5	79	0.0632911	1.40469e-09
402	Elevated blood pressure reading without diagnosis of hypertension	46.6959	1492	1536458	0.000971065	3	79	0.0379747	1.70756e-09
276.14	Hypopotassemia	45.4199	1481	1536458	0.000963905	3	79	0.0379747	2.0095e-09
416	Cardiomegaly	18.4633	5814	1536458	0.00378403	5	79	0.0632911	5.64201e-09
687.4	Disturbance of skin sensation	26.8949	3902	1536458	0.00253961	4	79	0.0506329	6.19738e-09
276.5	Hypovolemia	6.40777	55575	1536458	0.0361709	14	79	0.177215	8.16454e-09
271.9	Other disorders of carbohydrate transport and metabolism	37.2541	1729	1536458	0.00112532	3	79	0.0379747	1.71261e-08
345.3	Convulsions	7.38969	36102	1536458	0.0234969	11	79	0.139241	1.73534e-08
656	Other perinatal conditions of fetus or newborn	5.75652	74820	1536458	0.0486964	17	79	0.21519	1.81346e-08
519	Other diseases of respiratory system, not elsewhere classified	13.4158	10559	1536458	0.0068723	6	79	0.0759494	2.1954e-08
516	Abnormal sputum	76.9878	571	1536458	0.000371634	2	79	0.0253165	2.49746e-08
756	Other congenital musculoskeletal anomalies	35.3306	1812	1536458	0.00117934	3	79	0.0379747	2.54292e-08
334	Degenerative disease of the spinal cord	73.4396	585	1536458	0.000380746	2	79	0.0253165	3.73425e-08
752.2	Other specified congenital anomalies of nervous system	12.3984	10564	1536458	0.00687555	6	79	0.0759494	5.27837e-08
276.12	Hyposmolality and/or hyponatremia	20.8873	4128	1536458	0.0026867	4	79	0.0506329	5.67404e-08
800.1	Fracture of neck of femur	68.3753	668	1536458	0.000434766	2	79	0.0253165	6.90927e-08
458	Hypotension	67.9682	629	1536458	0.000409383	2	79	0.0253165	6.99375e-08
348	Other conditions of brain	65.2771	634	1536458	0.000412637	2	79	0.0253165	8.85847e-08
739	Contracture of joint	31.1759	2178	1536458	0.00141755	3	79	0.0379747	9.66329e-08
418	Nonspecific chest pain	12.2466	12586	1536458	0.00819157	6	79	0.0759494	1.13876e-07
350.2	Abnormality of gait	8.71025	23125	1536458	0.0150509	8	79	0.101266	1.69825e-07
426.7	Abnormal electrocardiogram [ECG] [EKG]	18.6159	4672	1536458	0.00304076	4	79	0.0506329	1.99825e-07
599.2	Retention of urine	29.1286	2383	1536458	0.00155097	3	79	0.0379747	2.07891e-07
276.6	Fluid overload	58.4546	712	1536458	0.000463403	2	79	0.0253165	2.10876e-07
480.11	Pneumococcal pneumonia	28.8171	2440	1536458	0.00158807	3	79	0.0379747	2.1107e-07
782.3	Edema	18.2492	5072	1536458	0.0033011	4	79	0.0506329	2.74681e-07
793	Nonspecific abnormal findings on radiological and other examination of musculoskeletal system	27.2104	2415	1536458	0.0015718	3	79	0.0379747	3.37107e-07
348.9	Other conditions of brain, NOS	17.6154	4958	1536458	0.0032269	4	79	0.0506329	3.43842e-07
754	Congenital musculoskeletal deformities of spine	25.4031	2478	1536458	0.0016128	3	79	0.0379747	5.82778e-07
656.2	Respiratory conditions of fetus and newborn	5.5494	55994	1536458	0.0364436	13	79	0.164557	5.9332e-07
452	Other venous embolism and thrombosis	49.3246	862	1536458	0.000561031	2	79	0.0253165	7.56717e-07
759	Other and unspecified congenital anomalies	12.227	8786	1536458	0.00571835	5	79	0.0632911	8.67645e-07
345	Epilepsy, recurrent seizures, convulsions	16.1699	5609	1536458	0.0036506	4	79	0.0506329	9.09179e-07
561.2	Flatulence	7.52033	23750	1536458	0.0154576	8	79	0.101266	1.05643e-06
496	Chronic airway obstruction	23.7257	2827	1536458	0.00183995	3	79	0.0379747	1.09406e-06
578.1	Hematemesis	23.691	2713	1536458	0.00176575	3	79	0.0379747	1.09406e-06
773	Pain in limb	5.92147	52377	1536458	0.0340894	11	79	0.139241	1.7479e-06
338.1	Acute pain	9.56033	15498	1536458	0.0100868	6	79	0.0759494	2.00171e-06
316	Substance addiction and disorders	42.5583	994	1536458	0.000646943	2	79	0.0253165	2.1542e-06
395.3	Nonrheumatic tricuspid valve disorders	21.202	3023	1536458	0.00196751	3	79	0.0379747	2.88549e-06
261.4	Vitamin D deficiency	21.645	3319	1536458	0.00216016	3	79	0.0379747	3.10387e-06
506	Empyema and pneumothorax	20.7379	3098	1536458	0.00201633	3	79	0.0379747	3.59848e-06
263	Other nutritional deficiency	20.1995	3206	1536458	0.00208662	3	79	0.0379747	4.22921e-06
479	Other upper respiratory disease	3.64903	159807	1536458	0.10401	22	79	0.278481	4.22921e-06
368	Visual disturbances	14.5556	7369	1536458	0.0047961	4	79	0.0506329	5.21832e-06
749	Congenital anomalies of face and neck	4.14181	92607	1536458	0.060273	16	79	0.202532	5.85354e-06
661	Fetal distress and abnormal forces of labor	5.30901	48013	1536458	0.0312491	11	79	0.139241	6.62625e-06
367.1	Myopia	14.3526	8136	1536458	0.0052953	4	79	0.0506329	8.07408e-06
594.8	Renal colic	35.9253	1216	1536458	0.000791431	2	79	0.0253165	1.07535e-05
503	Pulmonary congestion and hypostasis	12.3097	6994	1536458	0.00455203	4	79	0.0506329	1.16028e-05
377	Disorders of optic nerve and visual pathways	32.1985	1398	1536458	0.000909885	2	79	0.0253165	1.54057e-05
769	Nonallopathic lesions NEC	7.83901	17453	1536458	0.0113592	6	79	0.0759494	1.59687e-05
315.2	Speech and language disorder	4.63753	70594	1536458	0.0459459	12	79	0.151899	2.21501e-05
756.1	Congenital anomalies of abdominal wall; diaphram	29.9619	1366	1536458	0.000889058	2	79	0.0253165	2.27415e-05
292.5	Transient alteration of awareness	16.4752	4108	1536458	0.00267368	3	79	0.0379747	2.29776e-05
560.2	Impaction of intestine	28.1004	1641	1536458	0.00106804	2	79	0.0253165	3.8827e-05
573.9	Abnormal serum enzyme levels	27.4582	1565	1536458	0.00101858	2	79	0.0253165	4.01605e-05
260	Protein-calorie malnutrition	5.5524	32271	1536458	0.0210035	8	79	0.101266	5.08691e-05
781.2	Abnormal posture	26.4869	1621	1536458	0.00105502	2	79	0.0253165	5.1002e-05
729	Other disorders of soft tissues	26.0104	1708	1536458	0.00111165	2	79	0.0253165	5.8672e-05
512.8	Cough	2.85962	493564	1536458	0.321235	42	79	0.531646	6.04665e-05
199	Neoplasm of uncertain behavior	14.251	4762	1536458	0.00309934	3	79	0.0379747	7.23357e-05
980	Encounter for long-term (current) use of antibiotics	24.4441	1782	1536458	0.00115981	2	79	0.0253165	8.2832e-05
292.4	Altered mental status	13.7828	4803	1536458	0.00312602	3	79	0.0379747	8.587e-05
755.6	Other congenital anomalies of lower limb, including pelvic girdle	13.518	4791	1536458	0.00311821	3	79	0.0379747	9.77041e-05
780	Hypothermia/Chills	23.5496	1796	1536458	0.00116892	2	79	0.0253165	0.000102894
327.5	Parasomnia	13.5642	5116	1536458	0.00332974	3	79	0.0379747	0.000102894
586	Other disorders of the kidney and ureters	9.56034	8990	1536458	0.00585112	4	79	0.0506329	0.000107672
741.2	Stiffness of joint	23.1354	1923	1536458	0.00125158	2	79	0.0253165	0.000119028
346.1	Nonspecific abnormal findings on radiological and other examination of skull and head	13.0971	4885	1536458	0.00317939	3	79	0.0379747	0.000119389
259.4	Precocious sexual development and puberty NEC	13.7536	4842	1536458	0.0031514	3	79	0.0379747	0.000133465
599.6	Oliguria and anuria	21.5608	1902	1536458	0.00123791	2	79	0.0253165	0.000167012
596	Other disorders of bladder	21.7461	2025	1536458	0.00131797	2	79	0.0253165	0.000167331
396	Abnormal heart sounds	3.85665	72369	1536458	0.0471012	12	79	0.151899	0.000179267
771.1	Swelling of limb	9.17553	10743	1536458	0.00699206	4	79	0.0506329	0.00018853
752	Nervous system congenital anomalies	20.2188	2171	1536458	0.00141299	2	79	0.0253165	0.000247968
595	Hydronephrosis	6.87793	15690	1536458	0.0102118	5	79	0.0632911	0.000275354
379	Other disorders of eye	11.7128	5717	1536458	0.0037209	3	79	0.0379747	0.000277689
292.1	Aphasia/speech disturbance	7.00755	18813	1536458	0.0122444	5	79	0.0632911	0.00031662
348.4	Cerebral cysts	18.9757	2208	1536458	0.00143707	2	79	0.0253165	0.000345962
276.11	Hyperosmolality and/or hypernatremia	18.819	2127	1536458	0.00138435	2	79	0.0253165	0.0003679
738	Other acquired musculoskeletal deformity	11.1059	5632	1536458	0.00366557	3	79	0.0379747	0.000372394
380	Disorders of external ear	18.5165	2432	1536458	0.00158286	2	79	0.0253165	0.000411748
579.8	Nonspecific abnormal findings in stool contents	7.75687	10881	1536458	0.00708187	4	79	0.0506329	0.000557573
745	Pain in joint	4.61175	47250	1536458	0.0307525	8	79	0.101266	0.000670102
349	Other and unspecified disorders of the nervous system	16.8132	2910	1536458	0.00189397	2	79	0.0253165	0.000753247
1019	Other ill-defined and unknown causes of morbidity and mortality	2.84521	258703	1536458	0.168376	23	79	0.291139	0.000759636
803.1	Fracture of humerus	10.3225	7516	1536458	0.00489177	3	79	0.0379747	0.000882171
755.1	Congenital deformities of feet	7.2234	12308	1536458	0.00801063	4	79	0.0506329	0.000981941
665	Obstetrical/birth trauma	5.15636	24904	1536458	0.0162087	6	79	0.0759494	0.00111751
789	Nausea and vomiting	2.61364	232430	1536458	0.151277	23	79	0.291139	0.00112331
378.1	Strabismus (not specified as paralytic)	4.57381	36311	1536458	0.0236329	7	79	0.0886076	0.00117243
458.9	Hypotension NOS	14.7213	2795	1536458	0.00181912	2	79	0.0253165	0.00138889
473	Diseases of the larynx and vocal cords	13.749	3249	1536458	0.0021146	2	79	0.0253165	0.00199711
652	Malposition and malpresentation of fetus or obstruction	13.9346	2574	1536458	0.00167528	2	79	0.0253165	0.00208155
331.1	Hydrocephalus	13.449	3084	1536458	0.00200721	2	79	0.0253165	0.00215772
753	Congenital anomalies of the eye	13.3089	3167	1536458	0.00206123	2	79	0.0253165	0.00229467
564.8	Abnormal findings on exam of gastrointestinal tract/ abdominal area	12.8993	3280	1536458	0.00213478	2	79	0.0253165	0.00271369
598.9	Other nonspecific findings on examination of urine	8.17106	7979	1536458	0.00519311	3	79	0.0379747	0.00334958
1005	Other symptoms	2.75403	123895	1536458	0.0806368	15	79	0.189873	0.00347395
656.9	Neonatal bradycardia or tachycardia	7.81478	7725	1536458	0.0050278	3	79	0.0379747	0.00375459
830	Dislocation	4.23977	32558	1536458	0.0211903	6	79	0.0759494	0.00550037
751.12	Congenital anomalies of male genital organs	4.06587	44982	1536458	0.0292764	7	79	0.0886076	0.00571914
579	Other symptoms involving abdomen and pelvis	6.94978	9081	1536458	0.00591035	3	79	0.0379747	0.00693799
736.4	Genu valgum or varum (acquired)	10.4593	4259	1536458	0.00277196	2	79	0.0253165	0.00726546
591	Urinary tract infection	3.23046	77530	1536458	0.0504602	10	79	0.126582	0.00729421
741.4	Joint effusions	10.7439	4695	1536458	0.00305573	2	79	0.0253165	0.00744673
536.8	Dyspepsia and other specified disorders of function of stomach	10.0001	4552	1536458	0.00296266	2	79	0.0253165	0.00938867
994.2	Sepsis	9.7696	4180	1536458	0.00272054	2	79	0.0253165	0.00980941
637	Short gestation; low birth weight; and fetal growth retardation	2.45826	158889	1536458	0.103413	17	79	0.21519	0.0100424
564	Functional digestive disorders	9.64162	4465	1536458	0.00290603	2	79	0.0253165	0.0102751
293.1	Swelling, mass, or lump in head and neck [Space-occupying lesion, intracranial NOS]	5.09319	17797	1536458	0.0115831	4	79	0.0506329	0.0103689
327	Sleep disorders	3.79818	35990	1536458	0.023424	6	79	0.0759494	0.0114823
749.2	Congenital anomalies of skull and face bones	4.23654	25110	1536458	0.0163428	5	79	0.0632911	0.0115729
840	Sprains and strains	5.08161	20505	1536458	0.0133456	4	79	0.0506329	0.012831
496.2	Chronic bronchitis	8.9479	5022	1536458	0.00326856	2	79	0.0253165	0.0143825
1004	Other signs and symptoms involving emotional state	4.70073	18161	1536458	0.01182	4	79	0.0506329	0.0163954
747.13	Congenital anomalies of great vessels	4.01551	25597	1536458	0.0166597	5	79	0.0632911	0.0173266
251.1	Hypoglycemia	8.23485	5124	1536458	0.00333494	2	79	0.0253165	0.0203825
378	Strabismus and other disorders of binocular eye movements	5.40506	12388	1536458	0.0080627	3	79	0.0379747	0.0264298
367.8	Hypermetropia	3.83965	31968	1536458	0.0208063	5	79	0.0632911	0.0267607
785	Abdominal pain	2.61589	110238	1536458	0.0717481	11	79	0.139241	0.0282317
288.11	Neutropenia	7.57894	5621	1536458	0.00365841	2	79	0.0253165	0.0282459
112	Candidiasis	2.43169	108097	1536458	0.0703547	12	79	0.151899	0.0293374
512.3	Abnormal chest sounds	7.24325	6130	1536458	0.0039897	2	79	0.0253165	0.0345403
473.4	Voice disturbance	7.26979	6305	1536458	0.00410359	2	79	0.0253165	0.0346399
656.26	Transitory tachypnea or apnea of newborn	3.01356	49704	1536458	0.0323497	7	79	0.0886076	0.0360489
681.7	Cellulitis and abscess of trunk	4.75322	13914	1536458	0.00905589	3	79	0.0379747	0.0483785
288.2	Elevated white blood cell count	4.70473	13650	1536458	0.00888407	3	79	0.0379747	0.0494686
