# Supplementary material for: Systemic nature of spinal muscular atrophy revealed by studying insurance claims
Source: PLoS One. 2019 Mar 14;14(3):e0213680. doi: 10.1371/journal.pone.0213680 (PMC6417721; doi:10.1371/journal.pone.0213680)
Supplement: S3 Table — PheWAS codes representing differential diagnoses from the entire coverage analysis for SMA patients in Group B are presented. Data includes OR, prevalence in each cohort, and adjusted p-value. (XLSX) [file pone.0213680.s003.xlsx]

## Sheet: Supp Table 3 - g2 lifetime
Supplemental Table 3: Entire coverage window analysis - Group 2
PheWAS Code	Phenotype	OR	Ctrl Cases	Ctrl Total	Ctrl Prev	SMA Cases	SMA Total	SMA Prev	p-adjusted
359.1	Muscular dystrophies	1730.86	3515	10709155	0.000328224	130	351	0.37037	0
772.1	Muscular wasting and disuse atrophy	327.81	8532	10709155	0.000796702	71	351	0.202279	0
509.1	Respiratory failure	268.776	19533	10709155	0.00182395	119	351	0.339031	0
509.8	Dependence on respirator [Ventilator] or supplemental oxygen	244.138	9694	10709155	0.000905207	67	351	0.190883	0
510	Other diseases of lung	93.4092	48910	10709155	0.00456712	107	351	0.304843	0
358	Myoneural disorders	438.978	3424	10709155	0.000319726	46	351	0.131054	3.20423e-297
737.3	Kyphoscoliosis and scoliosis	64.9858	198515	10709155	0.0185369	178	351	0.507123	8.95384e-291
772.3	Muscle weakness	71.4783	75398	10709155	0.00704052	120	351	0.34188	1.20703e-282
508	Pulmonary collapse; interstitial and compensatory emphysema	93.5132	36345	10709155	0.00339383	89	351	0.253561	5.60631e-279
739	Contracture of joint	108.344	22777	10709155	0.00212687	71	351	0.202279	3.5601e-250
327.31	Central/nonobstroctive sleep apnea	313.245	3290	10709155	0.000307214	34	351	0.0968661	2.75789e-210
344	Other paralytic syndromes	163.206	8327	10709155	0.000777559	44	351	0.125356	5.7501e-208
536.7	Complications of gastrostomy, colostomy and enterostomy	230.899	5085	10709155	0.000474827	36	351	0.102564	1.58931e-199
509.2	Respiratory insufficiency	90.1134	25321	10709155	0.00236443	59	351	0.168091	2.10166e-195
1013	Asphyxia and hypoxemia	60.3531	52675	10709155	0.00491869	74	351	0.210826	3.16747e-187
532	Dysphagia	38.1513	91692	10709155	0.00856202	93	351	0.264957	6.42421e-185
743.9	Osteopenia or other disorder of bone and cartilage	58.397	41252	10709155	0.00385203	68	351	0.193732	3.23055e-179
343	Infantile cerebral palsy	77.0615	21913	10709155	0.00204619	51	351	0.145299	1.76422e-176
334.21	Amyotrophic Lateral Sclerosis	3516.13	118	10709155	1.10186e-05	15	351	0.042735	5.30512e-176
327.32	Obstructive sleep apnea	37.7134	76151	10709155	0.00711083	80	351	0.22792	8.04444e-164
743.11	Osteoporosis NOS	193.16	5499	10709155	0.000513486	33	351	0.0940171	1.81062e-163
512.9	Other dyspnea	21.3876	346104	10709155	0.0323185	147	351	0.418803	2.21973e-159
350.3	Lack of coordination	39.2466	78918	10709155	0.00736921	78	351	0.222222	4.01925e-159
441.2	Chronic vascular insufficiency of intestine	1016.29	486	10709155	4.53817e-05	17	351	0.048433	7.26085e-157
737	Curvature of spine	57.455	30998	10709155	0.00289453	54	351	0.153846	3.16806e-150
359.2	Myopathy	222.765	3326	10709155	0.000310575	26	351	0.0740741	1.99167e-147
519.1	Tracheostomy complications	379.298	1638	10709155	0.000152953	21	351	0.0598291	3.10609e-146
755.61	Congenital hip dysplasia and deformity	55.4234	40754	10709155	0.00380553	51	351	0.145299	4.58825e-130
351	Other peripheral nerve disorders	60.8892	36494	10709155	0.00340774	51	351	0.145299	1.88361e-129
501	Pneumonitis due to inhalation of food or vomitus	135.197	5607	10709155	0.000523571	26	351	0.0740741	3.84871e-123
1002	Symptoms concerning nutrition, metabolism, and development	17.0832	321118	10709155	0.0299854	111	351	0.316239	3.30884e-117
327.3	Sleep apnea	29.4393	63510	10709155	0.00593044	58	351	0.165242	7.67629e-114
334	Degenerative disease of the spinal cord	129.1	5294	10709155	0.000494343	24	351	0.0683761	1.38659e-111
772	Symptoms of the muscles	36.9503	39955	10709155	0.00373092	48	351	0.136752	4.29209e-111
514	Abnormal findings examination of lungs	25.4069	90211	10709155	0.00842373	63	351	0.179487	2.61424e-108
509.3	Pulmonary insufficiency or respiratory failure following trauma and surgery	95.3595	7571	10709155	0.000706965	25	351	0.0712251	9.22101e-103
264.2	Failure to thrive (childhood)	30.8587	102236	10709155	0.0095466	60	351	0.17094	6.68319e-102
350.2	Abnormality of gait	21.3939	98162	10709155	0.00916618	63	351	0.179487	6.25152e-99
264.9	Lack of normal physiological development, unspecified	24.4911	87014	10709155	0.0081252	56	351	0.159544	1.96489e-94
480	Pneumonia	12.4064	433700	10709155	0.0404981	118	351	0.336182	2.47929e-94
736.3	Acquired deformities of hip	125.392	4501	10709155	0.000420295	20	351	0.0569801	1.31102e-93
276.41	Acidosis	52.4342	16542	10709155	0.00154466	29	351	0.0826211	1.37746e-88
507	Pleurisy; pleural effusion	31.8472	34994	10709155	0.00326767	37	351	0.105413	6.34752e-83
707.1	Decubitus ulcer	142.661	3128	10709155	0.000292087	16	351	0.045584	2.8983e-79
513.8	Disorders of diaphragm	150.01	2741	10709155	0.000255949	15	351	0.042735	2.49274e-77
315	Develomental delays and disorders	16.649	128884	10709155	0.0120349	59	351	0.168091	3.23927e-77
737.1	Kyphosis (acquired)	47.3313	17060	10709155	0.00159303	27	351	0.0769231	3.6163e-76
356	Hereditary and idiopathic peripheral neuropathy	75.062	8742	10709155	0.000816311	21	351	0.0598291	3.97055e-74
743.13	Other specified osteoporosis	228.544	1463	10709155	0.000136612	12	351	0.034188	5.91098e-72
599.4	Urinary incontinence	14.6975	127928	10709155	0.0119457	58	351	0.165242	6.97144e-72
260	Protein-calorie malnutrition	17.9648	84998	10709155	0.00793695	47	351	0.133903	7.35874e-71
561.2	Flatulence	19.058	71319	10709155	0.00665963	44	351	0.125356	1.88738e-70
349	Other and unspecified disorders of the nervous system	38.6898	19783	10709155	0.0018473	27	351	0.0769231	3.22575e-70
264.3	Delayed milestones	28.0352	55739	10709155	0.0052048	36	351	0.102564	1.22943e-66
480.2	Viral pneumonia	32.6564	28396	10709155	0.00265156	29	351	0.0826211	7.95032e-66
519.8	Other diseases of respiratory system, NEC	15.9752	95156	10709155	0.00888548	47	351	0.133903	3.25102e-64
752.11	Spina bifida	71.1829	6878	10709155	0.000642254	17	351	0.048433	8.23956e-64
748	Anomalies of respiratory system, congenital	52.1079	18044	10709155	0.00168491	22	351	0.0626781	1.49536e-63
496	Chronic airway obstruction	46.6707	12499	10709155	0.00116713	21	351	0.0598291	1.75218e-62
735	Acquired foot deformities	17.4357	65364	10709155	0.00610356	39	351	0.111111	6.02826e-59
563	Constipation	7.11173	583780	10709155	0.0545122	104	351	0.296296	7.56516e-56
733	Other disorders of bone and cartilage	26.1557	29952	10709155	0.00279686	27	351	0.0769231	6.33713e-55
427.7	Tachycardia NOS	13.4353	103748	10709155	0.00968779	45	351	0.128205	6.90055e-55
530.11	GERD	7.38812	426837	10709155	0.0398572	86	351	0.245014	3.53405e-54
727.7	Contracture of tendon (sheath)	30.1391	20717	10709155	0.00193451	23	351	0.0655271	5.42152e-53
480.12	Pseudomonal pneumonia	210.551	1019	10709155	9.51522e-05	8	351	0.022792	2.04719e-48
599.2	Retention of urine	28.8944	20104	10709155	0.00187727	21	351	0.0598291	9.3491e-48
513	Respiratory abnormalities	24.8457	25840	10709155	0.00241289	23	351	0.0655271	1.64878e-47
771	Musculoskeletal symptoms referable to limbs	30.261	18036	10709155	0.00168417	20	351	0.0569801	8.00561e-47
512.7	Shortness of breath	7.93722	266091	10709155	0.0248471	64	351	0.182336	5.39333e-46
519.9	Symptoms involving respiratory system and other chest symptoms	15.5532	59108	10709155	0.00551939	31	351	0.0883191	2.73433e-45
275.5	Disorders of calcium/phosphorus metabolism	76.4391	3924	10709155	0.000366415	11	351	0.031339	1.6375e-43
781.2	Abnormal posture	31.6735	15324	10709155	0.00143093	18	351	0.0512821	1.69761e-43
480.1	Bacterial pneumonia	12.0564	95449	10709155	0.00891284	38	351	0.108262	2.27264e-43
560.4	Other intestinal obstruction	36.9833	11952	10709155	0.00111605	16	351	0.045584	3.62861e-43
742.2	Pathological, developmental or recurrent dislocation	24.0313	28045	10709155	0.00261879	22	351	0.0626781	1.10725e-42
799	Debility unspecified	72.9327	3988	10709155	0.000372392	11	351	0.031339	4.08286e-42
338.1	Acute pain	9.47899	146683	10709155	0.013697	45	351	0.128205	1.18427e-40
427.5	Arrhythmia (cardiac) NOS	13.7654	62564	10709155	0.0058421	30	351	0.0854701	4.96232e-40
790.9	Abnormal arterial blood gases	126.518	1822	10709155	0.000170135	8	351	0.022792	1.01107e-39
596.5	Functional disorders of bladder	26.5787	18734	10709155	0.00174934	18	351	0.0512821	1.19254e-39
754	Congenital musculoskeletal deformities of spine	34.5599	11823	10709155	0.00110401	15	351	0.042735	3.79561e-39
519	Other diseases of respiratory system, not elsewhere classified	19.8148	33323	10709155	0.00311164	22	351	0.0626781	6.71376e-39
509.5	Respiratory arrest	112.86	1950	10709155	0.000182087	8	351	0.022792	3.92477e-38
503	Pulmonary congestion and hypostasis	26.9885	18404	10709155	0.00171853	17	351	0.048433	4.90011e-38
456	Chronic venous insufficiency [CVI]	69.6908	3928	10709155	0.000366789	10	351	0.02849	1.12584e-37
800.2	Fracture of unspecified part of femur	28.9007	14937	10709155	0.00139479	16	351	0.045584	2.78144e-37
854	Complications of cardiac/vascular device, implant, and graft	51.7047	5731	10709155	0.00053515	11	351	0.031339	3.29325e-36
781	Symptoms involving nervous and musculoskeletal systems	16.0827	39938	10709155	0.00372933	23	351	0.0655271	1.13423e-35
276.14	Hypopotassemia	20.4423	31055	10709155	0.00289986	20	351	0.0569801	4.22038e-35
276.5	Hypovolemia	6.90527	232587	10709155	0.0217185	52	351	0.148148	5.16189e-35
809	Fracture of unspecified bones	9.90818	101898	10709155	0.00951504	35	351	0.0997151	1.60316e-34
859	Complication due to other implant and internal device	27.8287	14803	10709155	0.00138228	15	351	0.042735	2.77849e-34
260.22	Nutritional marasmus	162.274	1000	10709155	9.3378e-05	6	351	0.017094	3.18648e-33
338.2	Chronic pain	20.7678	25926	10709155	0.00242092	18	351	0.0512821	1.39227e-32
564	Functional digestive disorders	19.3665	25505	10709155	0.00238161	18	351	0.0512821	1.69917e-32
425.2	Secondary/extrinsic cardiomyopathies	103.224	1816	10709155	0.000169575	7	351	0.019943	3.00173e-32
425.1	Primary/intrinsic cardiomyopathies	41.5677	7298	10709155	0.000681473	11	351	0.031339	3.00173e-32
276.1	Electrolyte imbalance	40.9301	7299	10709155	0.000681566	11	351	0.031339	5.7849e-32
345	Epilepsy, recurrent seizures, convulsions	13.3061	49669	10709155	0.00463799	23	351	0.0655271	2.0706e-31
755.1	Congenital deformities of feet	9.71624	90136	10709155	0.00841672	31	351	0.0883191	2.33918e-31
577.2	Chronic pancreatitis	139.27	1240	10709155	0.000115789	6	351	0.017094	5.51609e-31
536.3	Gastroparesis	44.3653	6226	10709155	0.000581372	10	351	0.02849	3.0457e-30
427.3	Other specified cardiac dysrhythmias	10.8041	73054	10709155	0.00682164	27	351	0.0769231	8.75744e-30
741	Symptoms and disorders of the joints	10.8748	67539	10709155	0.00630666	26	351	0.0740741	1.27618e-29
759	Other and unspecified congenital anomalies	17.8845	27820	10709155	0.00259778	17	351	0.048433	1.9887e-29
952	Spinal cord injury without evidence of spinal bone injury	63.1511	3458	10709155	0.000322901	8	351	0.022792	4.09501e-29
724.9	Other unspecified back disorders	30.5125	10886	10709155	0.00101651	12	351	0.034188	4.09501e-29
738	Other acquired musculoskeletal deformity	15.7989	31220	10709155	0.00291526	18	351	0.0512821	3.28719e-28
701.5	Abnormal granulation tissue	18.3018	24305	10709155	0.00226955	16	351	0.045584	3.37314e-28
569.2	Gastrointestinal complications	56.4465	3841	10709155	0.000358665	8	351	0.022792	4.83219e-28
560.1	Paralytic ileus	31.8256	9148	10709155	0.000854222	11	351	0.031339	5.22049e-28
569	Other disorders of intestine	16.611	27882	10709155	0.00260357	17	351	0.048433	6.74108e-28
452	Other venous embolism and thrombosis	37.9076	7330	10709155	0.000684461	10	351	0.02849	6.93785e-28
260.1	Cachexia	162.14	837	10709155	7.81574e-05	5	351	0.014245	7.00062e-28
519.2	Respiratory complications	88.6286	1774	10709155	0.000165653	6	351	0.017094	3.93295e-26
830	Dislocation	5.66028	261728	10709155	0.0244397	48	351	0.136752	4.86169e-26
513.4	Hyperventilation	13.9645	36797	10709155	0.00343603	18	351	0.0512821	5.62336e-26
512.3	Abnormal chest sounds	19.5542	19954	10709155	0.00186327	14	351	0.039886	7.34194e-26
577.1	Acute pancreatitis	39.6643	6579	10709155	0.000614334	9	351	0.025641	1.60592e-25
480.11	Pneumococcal pneumonia	27.3262	10772	10709155	0.00100587	11	351	0.031339	1.6154e-25
458.9	Hypotension NOS	21.1142	17186	10709155	0.0016048	13	351	0.037037	2.17451e-25
495	Asthma	3.52788	1101539	10709155	0.10286	108	351	0.307692	2.96725e-25
994.2	Sepsis	25.4161	11901	10709155	0.00111129	11	351	0.031339	9.85437e-25
720	Spinal stenosis	42.7457	5220	10709155	0.000487433	8	351	0.022792	9.1783e-24
327	Sleep disorders	7.14397	126569	10709155	0.0118188	31	351	0.0883191	1.36248e-23
789.1	Persistent vomiting	13.9845	31818	10709155	0.0029711	16	351	0.045584	2.55101e-23
348.8	Encephalopathy, not elsewhere classified	10.1074	57815	10709155	0.00539865	21	351	0.0598291	4.36919e-23
506	Empyema and pneumothorax	22.8376	13005	10709155	0.00121438	11	351	0.031339	5.1158e-23
292.1	Aphasia/speech disturbance	9.34942	74641	10709155	0.00696983	23	351	0.0655271	1.47811e-22
345.3	Convulsions	6.4495	145997	10709155	0.0136329	32	351	0.0911681	3.71589e-22
427.42	Cardiac arrest	59.6076	2911	10709155	0.000271824	6	351	0.017094	5.4413e-22
798	Malaise and fatigue	4.0596	670915	10709155	0.0626487	74	351	0.210826	7.12333e-22
260.3	Adult failure to thrive	86.0808	1523	10709155	0.000142215	5	351	0.014245	1.04969e-21
345.1	Epilepsy	13.5136	30619	10709155	0.00285914	15	351	0.042735	1.36789e-21
758.1	Chromosomal anomalies	16.0641	23822	10709155	0.00222445	13	351	0.037037	1.60944e-21
331.9	Cerebral degeneration, unspecified	83.7306	1558	10709155	0.000145483	5	351	0.014245	1.65761e-21
263	Other nutritional deficiency	20.0444	14580	10709155	0.00136145	11	351	0.031339	3.24571e-21
560.3	Peritoneal or intestinal adhesions	79.1758	1634	10709155	0.00015258	5	351	0.014245	5.69388e-21
315.2	Speech and language disorder	6.36444	194317	10709155	0.0181449	34	351	0.0968661	8.634e-21
752.2	Other specified congenital anomalies of nervous system	15.0781	25910	10709155	0.00241943	13	351	0.037037	2.25076e-20
1011	Complications of surgical and medical procedures	14.7677	23362	10709155	0.0021815	13	351	0.037037	4.07296e-20
513.31	Apnea	21.1489	16340	10709155	0.0015258	10	351	0.02849	1.40834e-19
350.1	Abnormal involuntary movements	9.7412	50323	10709155	0.00469906	18	351	0.0512821	1.43974e-19
348.9	Other conditions of brain, NOS	13.9988	24950	10709155	0.00232978	13	351	0.037037	2.16631e-19
465.4	Acute laryngitis and tracheitis	7.9219	75508	10709155	0.00705079	22	351	0.0626781	2.54421e-19
760	Back pain	3.98207	612035	10709155	0.0571506	66	351	0.188034	2.66999e-19
858	Complication of internal orthopedic device	18.0721	16912	10709155	0.00157921	11	351	0.031339	2.70696e-19
752	Nervous system congenital anomalies	22.9538	10634	10709155	0.000992982	9	351	0.025641	3.58116e-19
561	Symptoms involving digestive system	9.44685	51293	10709155	0.00478964	18	351	0.0512821	5.02773e-19
800.1	Fracture of neck of femur	26.9606	7677	10709155	0.000716863	8	351	0.022792	8.26403e-19
994.21	Septic shock	60.2315	2214	10709155	0.000206739	5	351	0.014245	1.45065e-18
292.4	Altered mental status	9.67011	48741	10709155	0.00455134	17	351	0.048433	3.77528e-18
572	Ascites (non malignant)	18.2077	14904	10709155	0.00139171	10	351	0.02849	4.10286e-18
512.8	Cough	2.79256	2117322	10709155	0.197711	148	351	0.421652	5.51981e-18
416	Cardiomegaly	15.428	19484	10709155	0.00181938	11	351	0.031339	6.95818e-18
286.7	Other and unspecified coagulation defects	20.6515	11603	10709155	0.00108347	9	351	0.025641	7.09079e-18
579	Other symptoms involving abdomen and pelvis	9.91151	44364	10709155	0.00414262	16	351	0.045584	8.43975e-18
315.3	Mental retardation	17.1626	15711	10709155	0.00146706	10	351	0.02849	1.65187e-17
728	Disorders of muscle, ligament, and fascia	28.3385	6466	10709155	0.000603782	7	351	0.019943	3.28855e-17
441.1	Acute vascular insufficiency of intestine	79.5208	1394	10709155	0.000130169	4	351	0.011396	4.95739e-17
348	Other conditions of brain	49.2011	2780	10709155	0.000259591	5	351	0.014245	7.0436e-17
1005	Other symptoms	5.0356	214350	10709155	0.0200156	33	351	0.0940171	7.34941e-17
496.2	Chronic bronchitis	14.1847	20661	10709155	0.00192928	11	351	0.031339	9.37145e-17
452.2	Deep vein thrombosis [DVT]	35.6051	4720	10709155	0.000440744	6	351	0.017094	1.14322e-16
357	Inflammatory and toxic neuropathy	47.7534	2828	10709155	0.000264073	5	351	0.014245	1.70217e-16
783	Fever of unknown origin	2.75145	2007131	10709155	0.187422	135	351	0.384615	3.38662e-16
742.9	Other derangement of joint	6.73096	94208	10709155	0.00879696	22	351	0.0626781	4.799e-16
785	Abdominal pain	2.76176	1405230	10709155	0.131218	110	351	0.31339	6.56523e-16
756.5	Congenital osteodystrophies	43.3452	3172	10709155	0.000296195	5	351	0.014245	7.40159e-16
277	Other disorders of metabolism	9.77249	40699	10709155	0.00380039	14	351	0.039886	1.16622e-15
741.3	Difficulty in walking	8.0803	55368	10709155	0.00517016	17	351	0.048433	1.30274e-15
270.38	Other specified disorders of plasma protein metabolism	42.0962	3112	10709155	0.000290592	5	351	0.014245	1.33962e-15
710.19	Unspecified osteomyelitis	30.5298	5075	10709155	0.000473894	6	351	0.017094	1.495e-15
722.9	Other and unspecified disc disorder	24.7442	8112	10709155	0.000757483	7	351	0.019943	1.86585e-15
772.2	Spasm of muscle	4.99877	187521	10709155	0.0175103	31	351	0.0883191	2.11503e-15
264	Lack of normal physiological development	64.3654	1670	10709155	0.000155941	4	351	0.011396	2.23259e-15
745	Pain in joint	2.77999	1430269	10709155	0.133556	109	351	0.310541	2.61583e-15
756.2	Pectus and other congenital anomalies of ribs/sternum	40.3794	3179	10709155	0.000296849	5	351	0.014245	2.89672e-15
793.2	Nonspecific abnormal findings on radiological and other examination of other intrathoracic organs (echocardiogram, etc)	28.9904	5460	10709155	0.000509844	6	351	0.017094	3.73781e-15
499	Cystic fibrosis	28.7387	5950	10709155	0.000555599	6	351	0.017094	4.10996e-15
907	Injuries to the nervous system	13.9057	18988	10709155	0.00177306	10	351	0.02849	4.56744e-15
275.53	Disorders of phosphorus metabolism	38.1351	3495	10709155	0.000326356	5	351	0.014245	7.78108e-15
596	Other disorders of bladder	18.032	11559	10709155	0.00107936	8	351	0.022792	8.76782e-15
782.3	Edema	6.62452	83788	10709155	0.00782396	20	351	0.0569801	1.01278e-14
401.1	Essential hypertension	6.55983	99790	10709155	0.0093182	21	351	0.0598291	1.1113e-14
789	Nausea and vomiting	2.74768	1075307	10709155	0.10041	90	351	0.25641	1.30215e-14
557	Intestinal malabsorption (non-celiac)	11.8141	28645	10709155	0.00267481	11	351	0.031339	1.40817e-14
378.1	Strabismus (not specified as paralytic)	4.34264	219482	10709155	0.0204948	32	351	0.0911681	5.67059e-14
656.2	Respiratory conditions of fetus and newborn	13.732	59342	10709155	0.00554124	11	351	0.031339	1.02054e-13
575.7	Other disorders of gallbladder	16.594	14083	10709155	0.00131504	8	351	0.022792	1.30786e-13
793	Nonspecific abnormal findings on radiological and other examination of musculoskeletal system	9.8324	31918	10709155	0.00298044	12	351	0.034188	1.31868e-13
712	Infective connective tissue disorders	47.8072	2095	10709155	0.000195627	4	351	0.011396	1.77471e-13
334.1	Spinocerebellar disease	46.6769	2222	10709155	0.000207486	4	351	0.011396	2.41709e-13
428.2	Heart failure NOS	23.1738	6918	10709155	0.000645989	6	351	0.017094	2.57067e-13
276.6	Fluid overload	45.3802	2334	10709155	0.000217944	4	351	0.011396	3.54746e-13
756.3	Congenital anomalies of muscle, tendon, fascia, and connective tissue	21.733	7296	10709155	0.000681286	6	351	0.017094	8.46075e-13
276.12	Hyposmolality and/or hyponatremia	14.4334	14839	10709155	0.00138564	8	351	0.022792	9.34505e-13
1001	Foreign body injury	4.1025	223103	10709155	0.0208329	32	351	0.0911681	1.002e-12
505	Other pulmonary inflamation or edema	17.1812	11145	10709155	0.0010407	7	351	0.019943	1.18659e-12
530.5	Disorders of esophageal motility	41.0444	2554	10709155	0.000238488	4	351	0.011396	1.83765e-12
751.12	Congenital anomalies of male genital organs	7.50318	80499	10709155	0.00751684	16	351	0.045584	2.09828e-12
426.7	Abnormal electrocardiogram [ECG] [EKG]	7.06517	58376	10709155	0.00545104	15	351	0.042735	3.16864e-12
337	Disorders of the autonomic nervous system	26.3872	5016	10709155	0.000468384	5	351	0.014245	4.14584e-12
335	Multiple sclerosis	38.2222	2915	10709155	0.000272197	4	351	0.011396	6.17854e-12
292.11	Aphasia	25.2164	5131	10709155	0.000479123	5	351	0.014245	8.05404e-12
743.2	Pathologic fracture	19.1966	8108	10709155	0.000757109	6	351	0.017094	9.22496e-12
427.11	Paroxysmal supraventricular tachycardia	14.9921	12742	10709155	0.00118982	7	351	0.019943	1.54315e-11
876	Posttraumatic wound infection not elsewhere classified	18.1884	8399	10709155	0.000784282	6	351	0.017094	2.10972e-11
961	Poisoning by other anti-infectives	17.893	8657	10709155	0.000808374	6	351	0.017094	2.77926e-11
514.1	Abnormal results of function study of pulmonary system	33.1965	3085	10709155	0.000288071	4	351	0.011396	3.43442e-11
418	Nonspecific chest pain	3.16275	452400	10709155	0.0422442	46	351	0.131054	4.05028e-11
577	Diseases of pancreas	32.0358	3397	10709155	0.000317205	4	351	0.011396	5.26991e-11
756	Other congenital musculoskeletal anomalies	16.9295	9416	10709155	0.000879248	6	351	0.017094	6.16156e-11
537	Other disorders of stomach and duodenum	10.2972	23029	10709155	0.0021504	9	351	0.025641	6.70084e-11
736.6	Unequal leg length (acquired)	10.0223	23468	10709155	0.0021914	9	351	0.025641	9.73241e-11
588	Disorders resulting from impaired renal function	30.501	3400	10709155	0.000317485	4	351	0.011396	1.01769e-10
747.11	Cardiac shunt/ heart septal defect	6.0558	82661	10709155	0.00771872	15	351	0.042735	1.41669e-10
736.1	Acquired deformities of forearm	29.649	3421	10709155	0.000319446	4	351	0.011396	1.53477e-10
530.14	Reflux esophagitis	5.87968	69404	10709155	0.00648081	15	351	0.042735	2.09469e-10
473.4	Voice disturbance	7.80691	36569	10709155	0.00341474	11	351	0.031339	2.14776e-10
345.11	Generalized convulsive epilepsy	9.49977	25864	10709155	0.00241513	9	351	0.025641	2.5753e-10
977	Personal history of allergy to medicinal agents	12.8308	14336	10709155	0.00133867	7	351	0.019943	2.64921e-10
288.2	Elevated white blood cell count	6.17764	60765	10709155	0.00567412	14	351	0.039886	2.75122e-10
747.1	Cardiac congenital anomalies	9.45344	26861	10709155	0.00250823	9	351	0.025641	2.79643e-10
564.9	Personal history of diseases of digestive system	15.3748	10037	10709155	0.000937235	6	351	0.017094	3.11029e-10
803.1	Fracture of humerus	5.81737	67988	10709155	0.00634859	15	351	0.042735	3.28642e-10
773	Pain in limb	2.49704	889010	10709155	0.083014	72	351	0.205128	3.54528e-10
681.7	Cellulitis and abscess of trunk	5.44521	79376	10709155	0.00741198	16	351	0.045584	4.09835e-10
333.2	Myoclonus	27.2343	3960	10709155	0.000369777	4	351	0.011396	4.10012e-10
516	Abnormal sputum	26.3744	3908	10709155	0.000364921	4	351	0.011396	6.78451e-10
756.21	Pectus excavatum	14.5545	10672	10709155	0.000996531	6	351	0.017094	8.21712e-10
687.4	Disturbance of skin sensation	4.7865	113434	10709155	0.0105922	19	351	0.0541311	9.11125e-10
275.51	Hypocalcemia	25.0467	4240	10709155	0.000395923	4	351	0.011396	1.40721e-09
479	Other upper respiratory disease	2.78919	508272	10709155	0.0474614	47	351	0.133903	1.41176e-09
750.21	Congenital anomalies of intestine	16.7745	8564	10709155	0.00079969	5	351	0.014245	3.24232e-09
637	Short gestation; low birth weight; and fetal growth retardation	6.48161	169953	10709155	0.0158699	15	351	0.042735	3.25004e-09
561.1	Diarrhea	2.61753	598604	10709155	0.0558965	52	351	0.148148	3.29161e-09
255.21	Glucocorticoid deficiency	22.6662	4693	10709155	0.000438223	4	351	0.011396	4.56381e-09
767	Cervicocranial/Cervicobrachial syndrome	8.33042	30014	10709155	0.00280265	9	351	0.025641	4.69486e-09
433.8	Late effects of cerebrovascular disease	9.04921	23254	10709155	0.00217141	8	351	0.022792	6.70057e-09
550.2	Diaphragmatic hernia	12.9714	13166	10709155	0.00122942	6	351	0.017094	6.70817e-09
251.1	Hypoglycemia	7.20699	37761	10709155	0.00352605	10	351	0.02849	7.36324e-09
285.1	Acute posthemorrhagic anemia	16.0797	8726	10709155	0.000814817	5	351	0.014245	7.54796e-09
495.2	Asthma with exacerbation	2.72756	468009	10709155	0.0437018	44	351	0.125356	7.54796e-09
536.8	Dyspepsia and other specified disorders of function of stomach	5.7049	61635	10709155	0.00575536	13	351	0.037037	8.90701e-09
260.6	Anorexia	5.99868	54124	10709155	0.00505399	12	351	0.034188	9.5058e-09
261.4	Vitamin D deficiency	4.53978	115354	10709155	0.0107715	18	351	0.0512821	1.20413e-08
250.42	Other abnormal glucose	7.06823	38421	10709155	0.00358768	10	351	0.02849	1.25725e-08
521.1	Dental caries	5.55354	64017	10709155	0.00597778	13	351	0.037037	1.39869e-08
530	Diseases of esophagus	11.9266	12886	10709155	0.00120327	6	351	0.017094	1.52282e-08
721.1	Spondylosis without myelopathy	8.98315	26093	10709155	0.00243651	8	351	0.022792	1.56997e-08
591	Urinary tract infection	2.5702	704177	10709155	0.0657547	55	351	0.156695	2.10636e-08
578.9	Hemorrhage of gastrointestinal tract	11.2353	14531	10709155	0.00135688	6	351	0.017094	4.01217e-08
573.3	Hepatomegaly	13.7854	9473	10709155	0.00088457	5	351	0.014245	4.46131e-08
575.8	Other disorders of biliary tract	18.5933	5780	10709155	0.000539725	4	351	0.011396	4.55887e-08
560.2	Impaction of intestine	13.7466	9494	10709155	0.000886531	5	351	0.014245	4.55887e-08
741.2	Stiffness of joint	5.32171	66289	10709155	0.00618994	13	351	0.037037	4.65977e-08
275.3	Disorders of magnesium metabolism	18.6995	5774	10709155	0.000539165	4	351	0.011396	4.88422e-08
291.8	Alteration of consciousness	5.97019	49509	10709155	0.00462305	11	351	0.031339	5.23136e-08
737.2	Lordosis (acquired)	18.5292	5684	10709155	0.000530761	4	351	0.011396	5.3891e-08
414	Other forms of chronic heart disease	18.2223	5752	10709155	0.000537111	4	351	0.011396	5.46401e-08
381.9	Otorrhea	6.00422	53894	10709155	0.00503252	11	351	0.031339	5.66037e-08
1010	Other tests	2.14099	6158604	10709155	0.575078	266	351	0.757835	6.43951e-08
395.3	Nonrheumatic tricuspid valve disorders	8.89999	20937	10709155	0.00195506	7	351	0.019943	8.13482e-08
567	Peritonitis and retroperitoneal infections	17.6005	5866	10709155	0.000547756	4	351	0.011396	8.89999e-08
574.1	Cholelithiasis	10.8725	17406	10709155	0.00162534	6	351	0.017094	1.11529e-07
352.2	Facial nerve disorders [CN7]	12.6916	10228	10709155	0.000955071	5	351	0.014245	1.25568e-07
378.2	Nystagmus and other irregular eye movements	8.5977	21562	10709155	0.00201342	7	351	0.019943	1.31027e-07
870	Open wounds of head; neck; and trunk	3.95999	118987	10709155	0.0111108	18	351	0.0512821	1.3128e-07
389.1	Sensorineural hearing loss	4.59919	82516	10709155	0.00770518	14	351	0.039886	1.76659e-07
574.3	Cholecystitis without cholelithiasis	12.896	12472	10709155	0.00116461	5	351	0.014245	2.21899e-07
564.8	Abnormal findings on exam of gastrointestinal tract/ abdominal area	8.30219	22214	10709155	0.0020743	7	351	0.019943	2.24924e-07
524.3	Anomalies of tooth position/malocclusion	8.29254	22827	10709155	0.00213154	7	351	0.019943	2.66797e-07
367.2	Astigmatism	2.85276	305069	10709155	0.0284867	31	351	0.0883191	2.97036e-07
661	Fetal distress and abnormal forces of labor	5.36367	66589	10709155	0.00621795	11	351	0.031339	3.54438e-07
276.13	Hyperpotassemia	15.221	6972	10709155	0.000651032	4	351	0.011396	4.0955e-07
353.1	Nerve plexus lesions	15.2127	7148	10709155	0.000667466	4	351	0.011396	4.68709e-07
259.4	Precocious sexual development and puberty NEC	5.73072	47420	10709155	0.00442799	10	351	0.02849	4.6872e-07
497	Bronchitis	2.66191	353538	10709155	0.0330127	34	351	0.0968661	6.08062e-07
380.4	Impacted cerumen	2.48868	458387	10709155	0.0428033	40	351	0.11396	6.54934e-07
980	Encounter for long-term (current) use of antibiotics	10.9957	11726	10709155	0.00109495	5	351	0.014245	6.89348e-07
381.3	Mastoiditis & related conditions	14.3436	7191	10709155	0.000671482	4	351	0.011396	7.65942e-07
345.12	Partial epilepsy	6.48017	33739	10709155	0.00315048	8	351	0.022792	1.12655e-06
348.2	Cerebral edema and compression of brain	10.4774	12760	10709155	0.0011915	5	351	0.014245	1.17811e-06
707.2	Chronic ulcer of leg or foot	13.906	7551	10709155	0.000705098	4	351	0.011396	1.20764e-06
292.5	Transient alteration of awareness	6.40765	32510	10709155	0.00303572	8	351	0.022792	1.39842e-06
427.8	Sinoatrial node dysfunction (Bradycardia)	13.5125	7886	10709155	0.000736379	4	351	0.011396	1.56428e-06
394.7	Disease of tricuspid valve	10.1992	12703	10709155	0.00118618	5	351	0.014245	1.59944e-06
771.1	Swelling of limb	3.09508	200136	10709155	0.0186883	23	351	0.0655271	1.73163e-06
749	Congenital anomalies of face and neck	4.024	136825	10709155	0.0127765	15	351	0.042735	1.84535e-06
280.1	Iron deficiency anemias, unspecified or not due to blood loss	3.85163	106437	10709155	0.00993888	15	351	0.042735	2.29046e-06
790.6	Other abnormal blood chemistry	4.50651	73015	10709155	0.006818	12	351	0.034188	2.4606e-06
327.6	Circadian rhythm sleep disorder	12.8059	8042	10709155	0.000750946	4	351	0.011396	2.49097e-06
850	Hemorrhage or hematoma complicating a procedure	9.45919	13650	10709155	0.00127461	5	351	0.014245	3.74354e-06
599	Other symptoms/disorders or the urinary system	5.43542	43994	10709155	0.00410807	9	351	0.025641	3.84198e-06
512.1	Wheezing	2.44835	463204	10709155	0.0432531	37	351	0.105413	4.01734e-06
800	Fracture of lower limb	6.69443	26736	10709155	0.00249656	7	351	0.019943	4.05538e-06
535.2	Atrophic gastritis	6.74054	27771	10709155	0.0025932	7	351	0.019943	4.26158e-06
747.12	Valvular heart disease/ heart chambers	5.876	38354	10709155	0.00358142	8	351	0.022792	4.27789e-06
585.1	Acute renal failure	12.0378	8852	10709155	0.000826582	4	351	0.011396	4.76781e-06
285	Other anemias	2.74509	265018	10709155	0.0247469	26	351	0.0740741	5.41918e-06
594	Urinary calculus	11.9171	9798	10709155	0.000914918	4	351	0.011396	6.18292e-06
287.3	Thrombocytopenia	7.35325	21460	10709155	0.00200389	6	351	0.017094	7.42509e-06
801.1	Fracture of foot	3.96942	85652	10709155	0.00799802	13	351	0.037037	7.56125e-06
246.7	Abnormal results of function study of thyroid	7.39223	21794	10709155	0.00203508	6	351	0.017094	7.8057e-06
495.1	Chronic obstructive asthma	8.71945	14629	10709155	0.00136603	5	351	0.014245	8.72309e-06
396	Abnormal heart sounds	2.9549	203110	10709155	0.018966	21	351	0.0598291	1.05546e-05
473	Diseases of the larynx and vocal cords	7.05062	21864	10709155	0.00204162	6	351	0.017094	1.21172e-05
656	Other perinatal conditions of fetus or newborn	5.1975	82368	10709155	0.00769136	9	351	0.025641	1.4016e-05
761	Cervicalgia	2.61205	297498	10709155	0.0277798	27	351	0.0769231	1.97644e-05
749.2	Congenital anomalies of skull and face bones	6.91896	33501	10709155	0.00312826	6	351	0.017094	2.00196e-05
586	Other disorders of the kidney and ureters	5.85673	31834	10709155	0.0029726	7	351	0.019943	2.02166e-05
348.4	Cerebral cysts	9.92614	10627	10709155	0.000992329	4	351	0.011396	2.61506e-05
763	Thoracic or lumbosacral neuritis or radiculitis, unspecified	4.82146	55511	10709155	0.00518351	9	351	0.025641	3.04906e-05
475	Chronic sinusitis	2.17522	495395	10709155	0.046259	39	351	0.111111	3.78193e-05
800.3	Fracture of tibia and fibula	4.23225	60879	10709155	0.00568476	10	351	0.02849	4.03646e-05
288	Diseases of white blood cells	7.47026	17470	10709155	0.00163131	5	351	0.014245	4.22173e-05
480.5	Bronchopneumonia and lung abscess	6.25989	25311	10709155	0.00236349	6	351	0.017094	4.71036e-05
599.8	Other symptoms involving urinary system	6.86087	18827	10709155	0.00175803	5	351	0.014245	0.000103417
305.2	Eating disorder	5.06363	37586	10709155	0.00350971	7	351	0.019943	0.000116296
1008	Crushing or internal injury to organs	5.71672	27187	10709155	0.00253867	6	351	0.017094	0.000124293
259.3	Delay in sexual development and puberty NEC	8.31898	12380	10709155	0.00115602	4	351	0.011396	0.000130406
535.6	Duodenitis	8.24758	12562	10709155	0.00117302	4	351	0.011396	0.000144204
573	Other disorders of liver	8.03598	13304	10709155	0.0012423	4	351	0.011396	0.000178333
459.9	Circulatory disease NEC	6.42709	20088	10709155	0.00187578	5	351	0.014245	0.000179692
594.1	Calculus of kidney	5.5821	32247	10709155	0.00301116	6	351	0.017094	0.000189669
626.1	Irregular menstrual cycle/bleeding	4.4018	73964	10709155	0.00690661	9	351	0.025641	0.000221885
333.4	Torsion dystonia	7.26201	13961	10709155	0.00130365	4	351	0.011396	0.00038161
736	Other acquired deformities of limbs	5.91488	23213	10709155	0.00216758	5	351	0.014245	0.000386113
871.4	Open wound of toe(s)	5.06177	29985	10709155	0.00279994	6	351	0.017094	0.000394316
377.1	Optic atrophy	7.22566	14231	10709155	0.00132886	4	351	0.011396	0.000394578
389	Hearing loss	2.67327	175508	10709155	0.0163886	17	351	0.048433	0.000428918
297	Suicidal ideation or attempt	5.8063	21822	10709155	0.0020377	5	351	0.014245	0.000440459
384.4	Perforation of tympanic membrane	3.75182	62918	10709155	0.00587516	9	351	0.025641	0.000440459
483	Acute bronchitis and bronchiolitis	1.66483	1578874	10709155	0.147432	85	351	0.242165	0.000455205
367.1	Myopia	1.93935	626925	10709155	0.058541	41	351	0.116809	0.000532847
530.1	Esophagitis, GERD and related diseases	4.32417	42133	10709155	0.0039343	7	351	0.019943	0.000590055
313.3	Autism	3.09355	107390	10709155	0.0100279	12	351	0.034188	0.000591552
579.8	Nonspecific abnormal findings in stool contents	5.5334	24976	10709155	0.00233221	5	351	0.014245	0.000653093
378	Strabismus and other disorders of binocular eye movements	3.56331	66941	10709155	0.00625082	9	351	0.025641	0.000785774
292.12	Symbolic dysfunction	5.42737	23994	10709155	0.00224051	5	351	0.014245	0.000799942
686	Other local infections of skin and subcutaneous tissue	2.78627	120664	10709155	0.0112674	13	351	0.037037	0.0013507
368.1	Amblyopia	2.7808	128758	10709155	0.0120232	13	351	0.037037	0.00137121
686.4	Pyogenic granuloma	4.41479	39925	10709155	0.00372812	6	351	0.017094	0.00138271
1015	Effects of other external causes	2.66361	138778	10709155	0.0129588	14	351	0.039886	0.00151807
476	Allergic rhinitis	1.54934	1936556	10709155	0.180832	100	351	0.2849	0.00152507
377	Disorders of optic nerve and visual pathways	5.86097	17753	10709155	0.00165774	4	351	0.011396	0.00186442
496.21	Obstructive chronic bronchitis	5.85621	17648	10709155	0.00164794	4	351	0.011396	0.00186442
370	Keratitis	5.88019	19088	10709155	0.0017824	4	351	0.011396	0.00199129
402	Elevated blood pressure reading without diagnosis of hypertension	3.33474	74850	10709155	0.00698935	9	351	0.025641	0.00201501
264.1	Short stature	3.0649	86121	10709155	0.00804181	10	351	0.02849	0.00205954
599.9	Other abnormality of urination	3.80639	47511	10709155	0.00443648	7	351	0.019943	0.00207698
259	Other endocrine disorders	5.7242	19054	10709155	0.00177923	4	351	0.011396	0.00233174
389.2	Conductive hearing loss	2.582	151010	10709155	0.014101	14	351	0.039886	0.00238358
279.1	Immunity deficiency	5.63794	18406	10709155	0.00171872	4	351	0.011396	0.00240549
704.2	Hirsutism	5.66195	21548	10709155	0.00201211	4	351	0.011396	0.00302217
315.1	Learning disorder	3.6423	48194	10709155	0.00450026	7	351	0.019943	0.00302217
213	Benign neoplasm of bone and articular cartilage	5.4323	18811	10709155	0.00175653	4	351	0.011396	0.00317586
681	Superficial cellulitis and abscess	2.0476	309508	10709155	0.0289013	24	351	0.0683761	0.0033132
368	Visual disturbances	2.49425	146303	10709155	0.0136615	14	351	0.039886	0.00355617
300.1	Anxiety disorder	1.97875	394665	10709155	0.036853	27	351	0.0769231	0.00400198
250.2	Type 2 diabetes	3.4567	57620	10709155	0.00538044	7	351	0.019943	0.00494835
599.3	Dysuria	1.85431	480856	10709155	0.0449014	32	351	0.0911681	0.00496209
327.4	Insomnia	2.85679	100406	10709155	0.00937572	10	351	0.02849	0.00508989
769	Nonallopathic lesions NEC	2.01908	319269	10709155	0.0298127	23	351	0.0655271	0.00548133
313	Pervasive developmental disorders	3.12714	66679	10709155	0.00622635	8	351	0.022792	0.00573678
960	Poisoning by antibiotics	4.90371	20759	10709155	0.00193843	4	351	0.011396	0.00600583
628	Ovarian cyst	3.26106	84070	10709155	0.00785029	8	351	0.022792	0.00702591
598.9	Other nonspecific findings on examination of urine	3.27609	56428	10709155	0.00526914	7	351	0.019943	0.00765823
747.13	Congenital anomalies of great vessels	4.01904	41186	10709155	0.00384587	5	351	0.014245	0.00784883
240	Simple and unspecified goiter	4.04947	35646	10709155	0.00332855	5	351	0.014245	0.00828515
136	Other infectious and parasitic diseases	3.9122	32826	10709155	0.00306523	5	351	0.014245	0.00920675
1019	Other ill-defined and unknown causes of morbidity and mortality	1.39693	2992434	10709155	0.279428	134	351	0.381766	0.0117633
389.5	Disorders of acoustic nerve	2.82748	77640	10709155	0.00724987	8	351	0.022792	0.0139566
278.4	Abnormal weight gain	2.26726	154881	10709155	0.0144625	13	351	0.037037	0.0141381
558	Noninfectious gastroenteritis	1.68809	575356	10709155	0.0537256	35	351	0.0997151	0.0141381
112.3	Candidiasis of skin and nails	3.55714	46491	10709155	0.00434124	5	351	0.014245	0.0180854
703	Diseases of nail, NOS	3.52056	35764	10709155	0.00333957	5	351	0.014245	0.0184932
528.12	Oral aphthae	3.16064	48111	10709155	0.00449251	6	351	0.017094	0.0184932
626.12	Excessive or frequent menstruation	2.70958	108043	10709155	0.0100888	9	351	0.025641	0.0186483
764	Sciatica	4.13721	28126	10709155	0.00262635	4	351	0.011396	0.0186527
1009	Injury, NOS	1.46024	1399599	10709155	0.130692	73	351	0.207977	0.0194997
381.2	Eustachian tube disorders	1.83032	345447	10709155	0.0322572	23	351	0.0655271	0.0196049
689	Disorder of skin and subcutaneous tissue NOS	2.33239	121958	10709155	0.0113882	11	351	0.031339	0.0202397
535.9	Gastritis and duodenitis, NOS	2.42892	109354	10709155	0.0102113	10	351	0.02849	0.0207779
367	Disorders of refraction and accommodation; blindness and low vision	3.00969	52051	10709155	0.00486042	6	351	0.017094	0.0255031
271.3	Intestinal disaccharidase deficiencies and disaccharide malabsorption	3.79243	27447	10709155	0.00256295	4	351	0.011396	0.0267982
368.9	Subjective visual disturbances	2.57186	79725	10709155	0.00744456	8	351	0.022792	0.0286427
535.8	Other specified gastritis	3.69491	28642	10709155	0.00267453	4	351	0.011396	0.0320019
930	Allergic reaction to food	1.84659	289722	10709155	0.0270537	19	351	0.0541311	0.0331016
550.1	Inguinal hernia	3.17194	41356	10709155	0.00386174	5	351	0.014245	0.0349938
371.3	Inflammation of eyelids	1.8509	252979	10709155	0.0236227	18	351	0.0512821	0.0379798
564.1	Irritable Bowel Syndrome	2.8625	60473	10709155	0.00564685	6	351	0.017094	0.038194
735.1	Flat foot	2.765	54315	10709155	0.00507183	6	351	0.017094	0.0438242
765	Cervical radiculitis	3.4718	32355	10709155	0.00302125	4	351	0.011396	0.0454779
770	Myalgia and myositis unspecified	1.92949	212252	10709155	0.0198197	15	351	0.042735	0.0462767
