# Supplementary material for: Systemic nature of spinal muscular atrophy revealed by studying insurance claims
Source: PLoS One. 2019 Mar 14;14(3):e0213680. doi: 10.1371/journal.pone.0213680 (PMC6417721; doi:10.1371/journal.pone.0213680)
Supplement: S4 Table — PheWAS codes representing differential diagnoses from the entire coverage analysis for SMA patients in Group C are presented. Data includes OR, prevalence in each cohort, and adjusted p-value. (XLSX) [file pone.0213680.s004.xlsx]

## Sheet: Supp Table 4 - g3 lifetime
Supplemental Table 4: Entire coverage window analysis - Group 3
PheWAS Code	Phenotype	OR	Ctrl Cases	Ctrl Total	Ctrl Prev	SMA Cases	SMA Total	SMA Prev	p-adjusted
359.1	Muscular dystrophies	589.975	9234	26968811	0.000342396	123	608	0.202303	0
334.21	Amyotrophic Lateral Sclerosis	484.976	3738	26968811	0.000138605	53	608	0.0871711	0
344	Other paralytic syndromes	62.6791	53149	26968811	0.00197076	89	608	0.146382	5.68056e-267
772.1	Muscular wasting and disuse atrophy	44.1696	80770	26968811	0.00299494	95	608	0.15625	8.89272e-230
349	Other and unspecified disorders of the nervous system	47.6168	54364	26968811	0.00201581	73	608	0.120066	7.83889e-197
772.3	Muscle weakness	15.9212	481128	26968811	0.0178402	168	608	0.276316	7.77372e-180
334.1	Spinocerebellar disease	123.976	9522	26968811	0.000353075	37	608	0.0608553	1.33057e-168
359.2	Myopathy	47.7927	36511	26968811	0.00135382	53	608	0.0871711	2.53817e-149
509.1	Respiratory failure	21.1683	159375	26968811	0.0059096	91	608	0.149671	3.58116e-143
350.2	Abnormality of gait	12.5781	420491	26968811	0.0155918	130	608	0.213816	1.46821e-124
334	Degenerative disease of the spinal cord	30.5695	49604	26968811	0.00183931	46	608	0.0756579	8.76845e-104
356	Hereditary and idiopathic peripheral neuropathy	10.9478	369387	26968811	0.0136968	107	608	0.175987	1.90744e-98
350.3	Lack of coordination	17.2953	117955	26968811	0.00437376	61	608	0.100329	8.24437e-91
358	Myoneural disorders	78.805	8582	26968811	0.000318219	22	608	0.0361842	9.95116e-86
707.1	Decubitus ulcer	26.4834	46905	26968811	0.00173923	40	608	0.0657895	1.4365e-82
536.7	Complications of gastrostomy, colostomy and enterostomy	56.7358	13213	26968811	0.000489936	24	608	0.0394737	8.97549e-80
350.1	Abnormal involuntary movements	12.7064	184308	26968811	0.00683412	65	608	0.106908	1.40163e-78
532	Dysphagia	7.24558	629374	26968811	0.0233371	116	608	0.190789	5.07052e-74
741	Symptoms and disorders of the joints	8.62915	379444	26968811	0.0140697	91	608	0.149671	2.05048e-72
351	Other peripheral nerve disorders	5.86788	1181684	26968811	0.0438167	159	608	0.261513	2.04224e-71
509.2	Respiratory insufficiency	21.0401	56375	26968811	0.00209038	37	608	0.0608553	6.67348e-68
737.3	Kyphoscoliosis and scoliosis	9.49958	291119	26968811	0.0107947	68	608	0.111842	5.19609e-64
335	Multiple sclerosis	16.4362	96558	26968811	0.00358036	39	608	0.0641447	1.07372e-60
510	Other diseases of lung	6.59303	497551	26968811	0.0184491	92	608	0.151316	1.28334e-54
772	Symptoms of the muscles	10.6557	160242	26968811	0.00594175	49	608	0.0805921	3.89211e-53
721.1	Spondylosis without myelopathy	4.73069	1352072	26968811	0.0501347	156	608	0.256579	5.17045e-53
722.1	Displacement of intervertebral disc	4.53312	1429037	26968811	0.0529885	157	608	0.258224	5.3993e-53
721.2	Spondylosis with myelopathy	11.2705	128784	26968811	0.00477529	46	608	0.0756579	1.53159e-51
260	Protein-calorie malnutrition	11.6856	134875	26968811	0.00500115	43	608	0.0707237	1.79262e-51
292.1	Aphasia/speech disturbance	13.1317	89467	26968811	0.00331742	37	608	0.0608553	1.32068e-48
722.6	Degeneration of intervertebral disc	4.19665	1732221	26968811	0.0642305	173	608	0.284539	1.93439e-48
799	Debility unspecified	15.818	61701	26968811	0.00228787	32	608	0.0526316	3.46204e-48
509.8	Dependence on respirator [Ventilator] or supplemental oxygen	15.8277	58468	26968811	0.00216799	31	608	0.0509868	5.01383e-47
276.41	Acidosis	12.765	89299	26968811	0.0033112	36	608	0.0592105	1.89838e-46
501	Pneumonitis due to inhalation of food or vomitus	21.3969	33994	26968811	0.00126049	24	608	0.0394737	4.60725e-46
480	Pneumonia	5.29835	645044	26968811	0.0239181	94	608	0.154605	1.55813e-45
519.1	Tracheostomy complications	78.5083	4260	26968811	0.00015796	11	608	0.0180921	2.20308e-44
510.2	Lung transplant	96.9655	3053	26968811	0.000113205	10	608	0.0164474	2.43616e-44
355.1	Chronic pain syndrome	8.6197	194756	26968811	0.00722153	48	608	0.0789474	1.91733e-43
763	Thoracic or lumbosacral neuritis or radiculitis, unspecified	4.07651	1366261	26968811	0.0506608	140	608	0.230263	6.17551e-43
260.22	Nutritional marasmus	52.1702	7799	26968811	0.000289186	13	608	0.0213816	6.22762e-43
343	Infantile cerebral palsy	39.257	16230	26968811	0.000601806	15	608	0.0246711	1.20534e-42
512.9	Other dyspnea	3.94823	1462721	26968811	0.0542375	146	608	0.240132	6.08494e-42
357	Inflammatory and toxic neuropathy	12.6606	78241	26968811	0.00290117	32	608	0.0526316	2.6117e-41
994.2	Sepsis	10.1993	117574	26968811	0.00435963	38	608	0.0625	1.33549e-40
1013	Asphyxia and hypoxemia	8.00646	190585	26968811	0.00706687	48	608	0.0789474	1.26383e-39
771	Musculoskeletal symptoms referable to limbs	9.47186	128234	26968811	0.0047549	38	608	0.0625	3.96695e-38
596.5	Functional disorders of bladder	8.65989	162872	26968811	0.00603927	42	608	0.0690789	6.46313e-38
770	Myalgia and myositis unspecified	3.525	1843442	26968811	0.0683546	150	608	0.246711	9.47816e-37
507	Pleurisy; pleural effusion	6.04754	331913	26968811	0.0123073	60	608	0.0986842	1.23205e-36
563	Constipation	4.11358	1093220	26968811	0.0405365	107	608	0.175987	3.96392e-36
508	Pulmonary collapse; interstitial and compensatory emphysema	5.72931	364801	26968811	0.0135268	65	608	0.106908	6.36295e-36
772.2	Spasm of muscle	3.63778	1504709	26968811	0.0557944	131	608	0.215461	1.37148e-35
798	Malaise and fatigue	2.87051	5152035	26968811	0.191037	278	608	0.457237	1.65206e-33
338.2	Chronic pain	5.27513	392581	26968811	0.0145569	58	608	0.0953947	6.40709e-31
760	Back pain	2.73858	5153234	26968811	0.191081	277	608	0.455592	7.11751e-31
720	Spinal stenosis	5.37129	343098	26968811	0.012722	58	608	0.0953947	2.29746e-30
687.4	Disturbance of skin sensation	3.3947	1443123	26968811	0.0535108	125	608	0.205592	2.79684e-30
358.1	Myasthenia gravis	30.0677	12790	26968811	0.000474252	12	608	0.0197368	1.16722e-29
512.7	Shortness of breath	3.05281	2118434	26968811	0.0785513	160	608	0.263158	1.63635e-29
355	Complex regional/central pain syndrome	11.2686	70514	26968811	0.00261465	24	608	0.0394737	3.66692e-29
276.14	Hypopotassemia	4.84695	459295	26968811	0.0170306	62	608	0.101974	4.88967e-29
745	Pain in joint	2.68808	6637470	26968811	0.246117	329	608	0.541118	7.23904e-29
480.1	Bacterial pneumonia	8.13853	125152	26968811	0.00464062	32	608	0.0526316	1.09782e-28
514	Abnormal findings examination of lungs	4.55263	492850	26968811	0.0182748	69	608	0.113487	1.09782e-28
709.4	Polymyositis	32.7197	10626	26968811	0.000394011	11	608	0.0180921	1.19185e-28
782.3	Edema	3.58017	1099678	26968811	0.0407759	106	608	0.174342	1.20827e-28
260.1	Cachexia	28.0883	13022	26968811	0.000482854	12	608	0.0197368	1.65406e-28
720.1	Spinal stenosis of lumbar region	4.60113	451499	26968811	0.0167415	65	608	0.106908	1.77989e-27
427.7	Tachycardia NOS	4.63945	479184	26968811	0.0177681	60	608	0.0986842	2.63673e-27
519.2	Respiratory complications	26.0169	13266	26968811	0.000491902	12	608	0.0197368	3.55603e-27
292.4	Altered mental status	6.12766	222412	26968811	0.00824701	41	608	0.0674342	4.40195e-27
766	Neuralgia, neuritis, and radiculitis NOS	4.57524	454492	26968811	0.0168525	61	608	0.100329	9.34579e-27
599.4	Urinary incontinence	5.11984	385993	26968811	0.0143126	54	608	0.0888158	1.43887e-26
773	Pain in limb	2.62635	4019759	26968811	0.149052	233	608	0.383224	2.31964e-26
276.5	Hypovolemia	4.18181	608571	26968811	0.0225657	67	608	0.110197	2.99674e-26
765	Cervical radiculitis	3.54805	940826	26968811	0.0348857	92	608	0.151316	4.85966e-26
783	Fever of unknown origin	3.12283	1496605	26968811	0.0554939	112	608	0.184211	5.13436e-25
333.8	Other degenerative diseases of the basal ganglia	56.4063	3560	26968811	0.000132004	7	608	0.0115132	1.22491e-24
1015	Effects of other external causes	4.81094	377752	26968811	0.014007	50	608	0.0822368	1.77237e-24
513.8	Disorders of diaphragm	15.8955	25660	26968811	0.000951469	15	608	0.0246711	3.09772e-24
264.9	Lack of normal physiological development, unspecified	55.0072	6346	26968811	0.000235309	7	608	0.0115132	4.76639e-24
767	Cervicocranial/Cervicobrachial syndrome	5.11093	318740	26968811	0.0118188	45	608	0.0740132	5.85465e-24
771.1	Swelling of limb	3.33044	976590	26968811	0.0362118	91	608	0.149671	2.39847e-23
353.1	Nerve plexus lesions	9.19515	79216	26968811	0.00293732	22	608	0.0361842	7.35017e-23
722.9	Other and unspecified disc disorder	5.03306	262817	26968811	0.00974522	42	608	0.0690789	8.19839e-22
758	Chromosomal anomalies and genetic disorders	43.6362	6668	26968811	0.000247249	7	608	0.0115132	8.52893e-22
458.9	Hypotension NOS	5.41539	220663	26968811	0.00818216	38	608	0.0625	1.04252e-21
1002	Symptoms concerning nutrition, metabolism, and development	4.05971	501485	26968811	0.018595	56	608	0.0921053	1.31962e-21
480.12	Pseudomonal pneumonia	42.7908	4982	26968811	0.000184732	7	608	0.0115132	1.49012e-21
473.3	Paralysis/spasm of vocal cords or larynx	14.5479	29472	26968811	0.00109282	14	608	0.0230263	1.70544e-21
591	Urinary tract infection	2.62821	3228179	26968811	0.1197	164	608	0.269737	4.44303e-21
327.31	Central/nonobstroctive sleep apnea	11.051	41365	26968811	0.00153381	17	608	0.0279605	1.14462e-20
743.11	Osteoporosis NOS	4.36753	573573	26968811	0.021268	60	608	0.0986842	1.48503e-20
377	Disorders of optic nerve and visual pathways	10.7477	55316	26968811	0.00205111	17	608	0.0279605	1.63115e-20
327.32	Obstructive sleep apnea	3.01803	1103108	26968811	0.0409031	98	608	0.161184	2.06073e-20
907	Injuries to the nervous system	8.08941	87564	26968811	0.00324686	22	608	0.0361842	2.14188e-20
288.2	Elevated white blood cell count	4.40918	356417	26968811	0.0132159	46	608	0.0756579	2.54335e-20
260.2	severe protein-calorie malnutrition	18.4109	17766	26968811	0.000658761	11	608	0.0180921	3.43969e-20
752.2	Other specified congenital anomalies of nervous system	18.224	22336	26968811	0.000828216	11	608	0.0180921	3.57197e-20
260.3	Adult failure to thrive	21.0359	14423	26968811	0.000534803	10	608	0.0164474	3.6856e-20
735	Acquired foot deformities	4.65527	281648	26968811	0.0104435	41	608	0.0674342	1.84244e-19
530.11	GERD	2.37722	2908939	26968811	0.107863	172	608	0.282895	7.77072e-19
473.4	Voice disturbance	4.94708	224398	26968811	0.00832065	34	608	0.0559211	8.90828e-18
503	Pulmonary congestion and hypostasis	6.47263	109913	26968811	0.00407556	24	608	0.0394737	1.66578e-17
761	Cervicalgia	2.37394	2554099	26968811	0.0947057	148	608	0.243421	1.68056e-17
296.2	Depression	2.47683	2159068	26968811	0.080058	122	608	0.200658	3.38033e-17
870	Open wounds of head; neck; and trunk	4.57475	254450	26968811	0.00943497	35	608	0.0575658	9.52694e-17
452	Other venous embolism and thrombosis	4.884	208339	26968811	0.00772518	32	608	0.0526316	1.19632e-16
418	Nonspecific chest pain	2.17371	3897930	26968811	0.144535	206	608	0.338816	1.20057e-16
724.1	Disorders of sacrum	4.46373	274825	26968811	0.0101905	36	608	0.0592105	1.4242e-16
722.7	Intervertebral disc disorder with myelopathy	5.2331	169109	26968811	0.00627054	29	608	0.0476974	1.50861e-16
327.3	Sleep apnea	2.92537	877301	26968811	0.0325302	79	608	0.129934	1.63774e-16
952	Spinal cord injury without evidence of spinal bone injury	17.7804	15905	26968811	0.000589755	9	608	0.0148026	2.04066e-16
741.3	Difficulty in walking	3.99041	335801	26968811	0.0124515	43	608	0.0707237	2.30262e-16
480.3	Pneumonia due to fungus (mycoses)	20.7787	11904	26968811	0.000441399	8	608	0.0131579	3.0906e-16
722.8	Postlaminectomy syndrome	5.93509	125321	26968811	0.00464689	24	608	0.0394737	4.37496e-16
427.3	Other specified cardiac dysrhythmias	3.18426	627101	26968811	0.0232528	62	608	0.101974	5.64788e-16
519.9	Symptoms involving respiratory system and other chest symptoms	4.19602	283718	26968811	0.0105202	38	608	0.0625	6.13559e-16
433.8	Late effects of cerebrovascular disease	5.17412	165887	26968811	0.00615107	28	608	0.0460526	8.86674e-16
785	Abdominal pain	2.06346	5329922	26968811	0.197633	233	608	0.383224	1.21136e-15
516.1	Hemoptysis	7.38084	76373	26968811	0.0028319	18	608	0.0296053	1.53401e-15
300.1	Anxiety disorder	2.30329	2507660	26968811	0.0929837	132	608	0.217105	1.61594e-15
561.2	Flatulence	3.54305	482334	26968811	0.0178849	48	608	0.0789474	2.56932e-15
752.11	Spina bifida	22.7743	12485	26968811	0.000462942	7	608	0.0115132	3.50373e-15
805	Fracture of vertebral column without mention of spinal cord injury	6.4462	96851	26968811	0.00359122	20	608	0.0328947	5.98716e-15
285	Other anemias	2.4088	1846723	26968811	0.0684762	112	608	0.184211	7.81984e-15
353	Nerve root and plexus disorders	11.5715	30070	26968811	0.00111499	11	608	0.0180921	1.57715e-14
276.12	Hyposmolality and/or hyponatremia	4.59399	196671	26968811	0.00729254	30	608	0.0493421	1.74392e-14
994.21	Septic shock	11.5899	27999	26968811	0.0010382	11	608	0.0180921	1.81541e-14
284.1	Pancytopenia	9.3981	41390	26968811	0.00153474	13	608	0.0213816	2.96469e-14
452.2	Deep vein thrombosis [DVT]	4.71718	180486	26968811	0.0066924	28	608	0.0460526	3.75815e-14
599.2	Retention of urine	3.80286	295950	26968811	0.0109738	39	608	0.0641447	5.47809e-14
337	Disorders of the autonomic nervous system	12.2591	25639	26968811	0.000950691	10	608	0.0164474	6.7981e-14
276.42	Alkalosis	15.9985	14699	26968811	0.000545037	8	608	0.0131579	1.20739e-13
519	Other diseases of respiratory system, not elsewhere classified	11.8764	27412	26968811	0.00101643	10	608	0.0164474	1.37812e-13
509.3	Pulmonary insufficiency or respiratory failure following trauma and surgery	8.84961	41803	26968811	0.00155005	13	608	0.0213816	1.62515e-13
724.9	Other unspecified back disorders	5.40509	126878	26968811	0.00470462	22	608	0.0361842	1.7017e-13
513	Respiratory abnormalities	5.40225	126597	26968811	0.0046942	22	608	0.0361842	1.82677e-13
715.1	Sacroiliitis NEC	4.30425	234510	26968811	0.0086956	30	608	0.0493421	1.82677e-13
261.2	Vitamin B-complex deficiencies	3.41059	450553	26968811	0.0167064	44	608	0.0723684	1.95756e-13
789	Nausea and vomiting	2.24478	2275935	26968811	0.0843914	117	608	0.192434	2.57073e-13
859	Complication due to other implant and internal device	6.7005	80127	26968811	0.0029711	17	608	0.0279605	2.5801e-13
739	Contracture of joint	5.48339	114918	26968811	0.00426114	21	608	0.0345395	4.46544e-13
345.3	Convulsions	4.15427	269007	26968811	0.00997474	30	608	0.0493421	4.46544e-13
1005	Other symptoms	3.36702	447360	26968811	0.0165881	43	608	0.0707237	4.46544e-13
994.1	Systemic inflammatory response syndrome (SIRS)	11.2263	26466	26968811	0.000981356	10	608	0.0164474	5.33722e-13
916	Contusion	2.35635	1576709	26968811	0.0584642	96	608	0.157895	6.26545e-13
585.1	Acute renal failure	4.01817	230107	26968811	0.00853234	32	608	0.0526316	9.51485e-13
743.9	Osteopenia or other disorder of bone and cartilage	2.79584	1119055	26968811	0.0414944	78	608	0.128289	1.10877e-12
800.2	Fracture of unspecified part of femur	10.8351	28528	26968811	0.00105781	10	608	0.0164474	1.15199e-12
1009	Injury, NOS	2.23643	1951215	26968811	0.0723508	110	608	0.180921	1.16954e-12
342	Hemiplegia	8.13168	47637	26968811	0.00176637	13	608	0.0213816	1.35096e-12
496.3	Bronchiectasis	9.57938	33806	26968811	0.00125352	11	608	0.0180921	2.06966e-12
480.2	Viral pneumonia	11.8751	23013	26968811	0.000853319	9	608	0.0148026	2.4536e-12
781.2	Abnormal posture	6.90597	68795	26968811	0.00255091	15	608	0.0246711	2.4536e-12
504.1	Idiopathic fibrosing alveolitis	16.4256	12089	26968811	0.000448259	7	608	0.0115132	3.01142e-12
348.8	Encephalopathy, not elsewhere classified	6.07931	86852	26968811	0.00322046	17	608	0.0279605	3.58688e-12
261.4	Vitamin D deficiency	2.14178	2281333	26968811	0.0845915	129	608	0.212171	3.59683e-12
772.4	Rhabdomyolysis	10.3192	29090	26968811	0.00107865	10	608	0.0164474	3.65948e-12
505	Other pulmonary inflamation or edema	6.8147	65873	26968811	0.00244256	15	608	0.0246711	3.78844e-12
333.4	Torsion dystonia	7.74915	57127	26968811	0.00211826	13	608	0.0213816	4.17174e-12
707.2	Chronic ulcer of leg or foot	4.79589	138765	26968811	0.00514539	23	608	0.0378289	4.26684e-12
496	Chronic airway obstruction	3.1556	468343	26968811	0.0173661	47	608	0.0773026	4.26684e-12
797	Shock	9.68655	30224	26968811	0.0011207	10	608	0.0164474	1.5433e-11
291.8	Alteration of consciousness	4.16023	205749	26968811	0.00762915	26	608	0.0427632	1.76874e-11
781	Symptoms involving nervous and musculoskeletal systems	6.32772	75452	26968811	0.00279775	15	608	0.0246711	2.45707e-11
578.9	Hemorrhage of gastrointestinal tract	3.68878	255082	26968811	0.00945841	31	608	0.0509868	3.0959e-11
764	Sciatica	2.51389	891093	26968811	0.0330416	67	608	0.110197	4.13201e-11
502	Postinflammatory pulmonary fibrosis	5.33283	95965	26968811	0.00355837	18	608	0.0296053	5.85197e-11
332	Parkinson's disease	10.3972	24086	26968811	0.000893106	9	608	0.0148026	5.91708e-11
260.6	Anorexia	5.98588	88471	26968811	0.00328049	15	608	0.0246711	9.69269e-11
979	Adverse drug events and drug allergies	3.2432	389405	26968811	0.0144391	36	608	0.0592105	1.3114e-10
506	Empyema and pneumothorax	6.23028	66157	26968811	0.00245309	14	608	0.0230263	1.83259e-10
809	Fracture of unspecified bones	3.88188	218932	26968811	0.00811797	26	608	0.0427632	1.91014e-10
279.7	Other immunological findings	4.83825	142294	26968811	0.00527624	19	608	0.03125	2.46685e-10
395.1	Nonrheumatic mitral valve disorders	2.51649	791746	26968811	0.0293578	62	608	0.101974	2.62846e-10
512.8	Cough	1.84353	3895634	26968811	0.14445	179	608	0.294408	4.2732e-10
263	Other nutritional deficiency	7.50329	50041	26968811	0.00185551	11	608	0.0180921	4.41325e-10
333.1	Essential tremor	5.66736	78851	26968811	0.00292378	15	608	0.0246711	4.41325e-10
290.2	Delirium due to conditions classified elsewhere	6.85442	54369	26968811	0.002016	12	608	0.0197368	4.74661e-10
276.11	Hyperosmolality and/or hypernatremia	8.14001	35063	26968811	0.00130013	10	608	0.0164474	6.00508e-10
513.4	Hyperventilation	7.35569	54803	26968811	0.00203209	11	608	0.0180921	6.00508e-10
594.1	Calculus of kidney	2.57354	682788	26968811	0.0253177	54	608	0.0888158	6.80942e-10
331.9	Cerebral degeneration, unspecified	7.48156	38970	26968811	0.001445	11	608	0.0180921	6.99302e-10
561.1	Diarrhea	2.16458	1527727	26968811	0.0566479	86	608	0.141447	7.3931e-10
353.2	Nerve root lesions	5.23322	95038	26968811	0.003524	16	608	0.0263158	8.13686e-10
737	Curvature of spine	8.78664	36637	26968811	0.0013585	9	608	0.0148026	1.0326e-09
560.4	Other intestinal obstruction	4.55486	127891	26968811	0.00474218	19	608	0.03125	1.08675e-09
339	Other headache syndromes	1.89932	3115330	26968811	0.115516	138	608	0.226974	1.2772e-09
599.9	Other abnormality of urination	2.98438	394713	26968811	0.0146359	38	608	0.0625	1.29374e-09
345.1	Epilepsy	7.03628	55975	26968811	0.00207555	11	608	0.0180921	1.44119e-09
415.2	Chronic pulmonary heart disease	5.10252	89768	26968811	0.00332859	16	608	0.0263158	2.01316e-09
377.3	Optic neuritis/neuropathy	6.94696	51527	26968811	0.00191061	11	608	0.0180921	2.0528e-09
564	Functional digestive disorders	3.97361	180618	26968811	0.00669729	22	608	0.0361842	2.67151e-09
395.3	Nonrheumatic tricuspid valve disorders	3.01835	358990	26968811	0.0133113	36	608	0.0592105	2.72087e-09
573.7	Abnormal results of function study of liver	2.87291	431173	26968811	0.0159878	39	608	0.0641447	2.86923e-09
740.9	Osteoarthrosis NOS	2.06394	1664549	26968811	0.0617213	105	608	0.172697	4.24877e-09
495	Asthma	2.02746	1925312	26968811	0.0713903	94	608	0.154605	4.29144e-09
564.8	Abnormal findings on exam of gastrointestinal tract/ abdominal area	3.31724	273710	26968811	0.0101491	29	608	0.0476974	4.4903e-09
416	Cardiomegaly	2.92152	368795	26968811	0.0136749	38	608	0.0625	4.7844e-09
415.11	Pulmonary embolism and infarction, acute	4.83593	101764	26968811	0.0037734	16	608	0.0263158	5.7352e-09
737.1	Kyphosis (acquired)	6.06063	66944	26968811	0.00248227	12	608	0.0197368	6.5166e-09
738.4	Acquired spondylolisthesis	3.77735	177882	26968811	0.00659584	23	608	0.0378289	6.95572e-09
304	Adjustment reaction	2.25038	1203873	26968811	0.0446395	66	608	0.108553	6.95572e-09
743.21	Pathologic fracture of vertebrae	7.1851	39728	26968811	0.00147311	10	608	0.0164474	6.98222e-09
496.2	Chronic bronchitis	4.58071	113267	26968811	0.00419993	17	608	0.0279605	7.25841e-09
800	Fracture of lower limb	5.99351	63521	26968811	0.00235535	12	608	0.0197368	8.07503e-09
112	Candidiasis	2.65848	807264	26968811	0.0299332	46	608	0.0756579	8.21447e-09
569	Other disorders of intestine	3.00137	341015	26968811	0.0126448	34	608	0.0559211	8.48018e-09
709.7	Unspecified diffuse connective tissue disease	6.03006	71266	26968811	0.00264253	12	608	0.0197368	8.69073e-09
433.21	Cerebral artery occlusion, with cerebral infarction	3.96376	152132	26968811	0.00564103	21	608	0.0345395	8.86018e-09
710.11	Acute osteomyelitis	7.82211	31527	26968811	0.00116902	9	608	0.0148026	9.7258e-09
686	Other local infections of skin and subcutaneous tissue	3.09664	331862	26968811	0.0123054	31	608	0.0509868	1.04567e-08
288.11	Neutropenia	4.30747	132579	26968811	0.00491601	18	608	0.0296053	1.19487e-08
537	Other disorders of stomach and duodenum	3.04591	323878	26968811	0.0120094	32	608	0.0526316	1.33007e-08
740.1	Osteoarthritis; localized	2.57761	542363	26968811	0.0201107	48	608	0.0789474	1.44981e-08
427.42	Cardiac arrest	7.57441	35733	26968811	0.00132497	9	608	0.0148026	1.59079e-08
285.1	Acute posthemorrhagic anemia	3.54715	207034	26968811	0.00767679	24	608	0.0394737	1.60548e-08
716.1	Unspecified polyarthropathy or polyarthritis	5.43116	77359	26968811	0.00286846	13	608	0.0213816	1.68946e-08
300.4	Dysthymic disorder	2.52744	718434	26968811	0.0266394	46	608	0.0756579	1.74594e-08
634.3	Ectopic pregnancy	9.95795	41528	26968811	0.00153985	7	608	0.0115132	2.28608e-08
728	Disorders of muscle, ligament, and fascia	5.58684	64648	26968811	0.00239714	12	608	0.0197368	3.43687e-08
433.6	Acute, but ill-defined cerebrovascular disease	4.15342	124375	26968811	0.00461181	18	608	0.0296053	3.43687e-08
769	Nonallopathic lesions NEC	1.90397	2107140	26968811	0.0781325	104	608	0.171053	3.43687e-08
346.1	Nonspecific abnormal findings on radiological and other examination of skull and head	4.66212	100120	26968811	0.00371244	15	608	0.0246711	3.87313e-08
681.5	Cellulitis and abscess of leg, except foot	2.90834	357486	26968811	0.0132555	32	608	0.0526316	4.42967e-08
340	Migraine	2.21936	1227983	26968811	0.0455334	62	608	0.101974	4.88128e-08
279.11	Deficiency of humoral immunity	7.88001	32628	26968811	0.00120984	8	608	0.0131579	5.60535e-08
345	Epilepsy, recurrent seizures, convulsions	4.31091	137536	26968811	0.00509982	16	608	0.0263158	6.50334e-08
401.3	Other hypertensive complications	2.65394	433365	26968811	0.0160691	39	608	0.0641447	6.64764e-08
788	Syncope and collapse	2.30897	789932	26968811	0.0292906	52	608	0.0855263	9.14283e-08
585.2	Renal failure NOS	4.50395	93025	26968811	0.00344935	15	608	0.0246711	9.56685e-08
327.41	Organic or persistent insomnia	4.07217	138110	26968811	0.0051211	17	608	0.0279605	1.0178e-07
458	Hypotension	6.76861	39985	26968811	0.00148264	9	608	0.0148026	1.03307e-07
754	Congenital musculoskeletal deformities of spine	7.53267	32431	26968811	0.00120254	8	608	0.0131579	1.13932e-07
130.1	Lyme disease	4.17513	120973	26968811	0.00448566	16	608	0.0263158	1.4756e-07
285.21	Anemia in chronic kidney disease	5.14561	69245	26968811	0.0025676	12	608	0.0197368	1.77697e-07
790	Nonspecific findings on examination of blood	3.29614	220267	26968811	0.00816747	23	608	0.0378289	1.9229e-07
681	Superficial cellulitis and abscess	2.25119	788649	26968811	0.029243	52	608	0.0855263	2.43939e-07
573.9	Abnormal serum enzyme levels	2.94176	290792	26968811	0.0107825	28	608	0.0460526	2.49349e-07
303.4	Somatoform disorder	5.82742	58914	26968811	0.00218452	10	608	0.0164474	2.52604e-07
961	Poisoning by other anti-infectives	7.16757	40203	26968811	0.00149072	8	608	0.0131579	2.55995e-07
286.7	Other and unspecified coagulation defects	3.90031	136867	26968811	0.00507501	17	608	0.0279605	2.75722e-07
512.3	Abnormal chest sounds	5.81225	49442	26968811	0.0018333	10	608	0.0164474	2.7784e-07
426.7	Abnormal electrocardiogram [ECG] [EKG]	2.02606	1131485	26968811	0.0419553	75	608	0.123355	2.98909e-07
535.9	Gastritis and duodenitis, NOS	2.2114	829304	26968811	0.0307505	54	608	0.0888158	3.10082e-07
277	Other disorders of metabolism	4.37906	108555	26968811	0.00402521	14	608	0.0230263	3.77099e-07
386.9	Dizziness and giddiness (Light-headedness and vertigo)	1.85302	1926974	26968811	0.0714519	98	608	0.161184	3.93688e-07
771.2	Cramp of limb	3.5932	161492	26968811	0.0059881	19	608	0.03125	4.01697e-07
341	Other demyelinating diseases of central nervous system	7.90503	30745	26968811	0.00114002	7	608	0.0115132	4.05308e-07
280.1	Iron deficiency anemias, unspecified or not due to blood loss	2.27679	796201	26968811	0.029523	49	608	0.0805921	4.49426e-07
480.5	Bronchopneumonia and lung abscess	6.12558	43814	26968811	0.00162462	9	608	0.0148026	5.06287e-07
967	Adverse effects of sedatives or other central nervous system depressants and anesthetics	6.77401	46607	26968811	0.00172818	8	608	0.0131579	5.46498e-07
536.3	Gastroparesis	5.51142	61108	26968811	0.00226588	10	608	0.0164474	6.55669e-07
296.22	Major depressive disorder	2.12578	1073489	26968811	0.0398048	55	608	0.0904605	7.98652e-07
596	Other disorders of bladder	4.23367	94226	26968811	0.00349389	14	608	0.0230263	8.00127e-07
742.9	Other derangement of joint	2.85936	312367	26968811	0.0115825	27	608	0.0444079	8.00127e-07
316	Substance addiction and disorders	2.79772	420738	26968811	0.0156009	28	608	0.0460526	8.25264e-07
275.3	Disorders of magnesium metabolism	4.02517	111807	26968811	0.00414579	15	608	0.0246711	8.28396e-07
513.31	Apnea	5.94442	42225	26968811	0.0015657	9	608	0.0148026	8.33196e-07
497	Bronchitis	2.06247	1012742	26968811	0.0375523	60	608	0.0986842	1.09361e-06
216	Benign neoplasm of skin	1.6809	3217753	26968811	0.119314	144	608	0.236842	1.10736e-06
980	Encounter for long-term (current) use of antibiotics	5.76371	48849	26968811	0.00181131	9	608	0.0148026	1.28058e-06
527.7	Disturbance of salivary secretion	6.38277	37142	26968811	0.00137722	8	608	0.0131579	1.44976e-06
366.2	Senile cataract	2.02628	1240147	26968811	0.0459845	80	608	0.131579	1.46559e-06
514.1	Abnormal results of function study of pulmonary system	6.33956	35603	26968811	0.00132015	8	608	0.0131579	1.57063e-06
338.1	Acute pain	2.14356	822784	26968811	0.0305087	51	608	0.0838816	1.78955e-06
401.1	Essential hypertension	1.61674	6451730	26968811	0.239229	259	608	0.425987	1.92232e-06
313.1	Attention deficit hyperactivity disorder	2.53266	690449	26968811	0.0256018	33	608	0.0542763	1.97963e-06
1011	Complications of surgical and medical procedures	3.66905	134983	26968811	0.00500515	16	608	0.0263158	2.21588e-06
800.3	Fracture of tibia and fibula	3.9716	113823	26968811	0.00422054	14	608	0.0230263	2.37059e-06
327.4	Insomnia	1.89791	1422272	26968811	0.0527377	74	608	0.121711	2.41811e-06
743.12	Senile osteoporosis	3.72508	159643	26968811	0.00591954	17	608	0.0279605	2.61165e-06
599	Other symptoms/disorders or the urinary system	2.91421	296667	26968811	0.0110004	24	608	0.0394737	2.80222e-06
348.9	Other conditions of brain, NOS	3.61354	138030	26968811	0.00511813	16	608	0.0263158	2.92402e-06
296	Mood disorders	3.13579	262063	26968811	0.00971726	20	608	0.0328947	3.33748e-06
519.8	Other diseases of respiratory system, NEC	3.89176	119010	26968811	0.00441288	14	608	0.0230263	3.40891e-06
599.5	Frequency of urination and polyuria	1.89185	1290612	26968811	0.0478557	73	608	0.120066	3.76087e-06
279.2	Autoimmune disease NEC	6.65212	36921	26968811	0.00136903	7	608	0.0115132	4.19954e-06
427.21	Atrial fibrillation	2.59543	329343	26968811	0.012212	30	608	0.0493421	4.67119e-06
724.8	Other symptoms referable to back	2.53338	394671	26968811	0.0146343	30	608	0.0493421	5.13693e-06
281.9	Deficiency anemias	3.65191	131293	26968811	0.00486833	15	608	0.0246711	5.29341e-06
117	Mycoses	6.48678	34720	26968811	0.00128741	7	608	0.0115132	5.53077e-06
854	Complications of cardiac/vascular device, implant, and graft	4.49232	69475	26968811	0.00257612	11	608	0.0180921	5.65172e-06
741.4	Joint effusions	2.03971	834495	26968811	0.030943	54	608	0.0888158	5.79289e-06
420.2	Pericarditis	4.77586	61728	26968811	0.00228887	10	608	0.0164474	6.22194e-06
286.2	Encounter for long-term (current) use of anticoagulants	2.57419	326078	26968811	0.0120909	29	608	0.0476974	6.62142e-06
586	Other disorders of the kidney and ureters	2.37186	429391	26968811	0.0159218	35	608	0.0575658	6.96454e-06
276.13	Hyperpotassemia	3.23528	156445	26968811	0.00580096	18	608	0.0296053	7.3772e-06
428.1	Congestive heart failure (CHF) NOS	2.77399	248387	26968811	0.00921016	24	608	0.0394737	9.54252e-06
716.9	Arthropathy NOS	2.02425	813719	26968811	0.0301726	54	608	0.0888158	1.06217e-05
754.2	Spondylolisthesis, congenital	3.83558	97277	26968811	0.00360702	13	608	0.0213816	1.16062e-05
295.3	Psychosis	3.62652	132552	26968811	0.00491501	14	608	0.0230263	1.16391e-05
689	Disorder of skin and subcutaneous tissue NOS	2.08392	725699	26968811	0.0269088	47	608	0.0773026	1.1739e-05
251.1	Hypoglycemia	3.12507	196493	26968811	0.00728593	18	608	0.0296053	1.24632e-05
433.31	Transient cerebral ischemia	2.67868	270064	26968811	0.0100139	25	608	0.0411184	1.25207e-05
495.11	Chronic obstructive asthma with exacerbation	5.43152	45246	26968811	0.00167772	8	608	0.0131579	1.26557e-05
197	Chemotherapy	3.12578	183934	26968811	0.00682025	18	608	0.0296053	1.39663e-05
535.2	Atrophic gastritis	2.44676	381190	26968811	0.0141345	30	608	0.0493421	1.39992e-05
244.4	Hypothyroidism NOS	1.68742	2495027	26968811	0.0925153	107	608	0.175987	1.52638e-05
857	Mechanical complication of unspecified genitourinary device, implant, and graft	5.95785	45873	26968811	0.00170096	7	608	0.0115132	1.58318e-05
279.1	Immunity deficiency	5.95669	38786	26968811	0.00143818	7	608	0.0115132	1.58318e-05
456	Chronic venous insufficiency [CVI]	2.72819	256868	26968811	0.00952463	23	608	0.0378289	1.82776e-05
585.32	End stage renal disease	4.78961	55777	26968811	0.0020682	9	608	0.0148026	1.93939e-05
600	Hyperplasia of prostate	2.04339	900564	26968811	0.0333928	67	608	0.110197	1.93939e-05
780	Hypothermia/Chills	4.75132	62515	26968811	0.00231805	9	608	0.0148026	2.02048e-05
300.9	Posttraumatic stress disorder	3.49071	163415	26968811	0.00605941	14	608	0.0230263	2.17452e-05
292.5	Transient alteration of awareness	3.84187	98879	26968811	0.00366642	12	608	0.0197368	2.30897e-05
594.2	Calculus of lower urinary tract	5.18439	41328	26968811	0.00153244	8	608	0.0131579	2.32313e-05
594	Urinary calculus	2.93132	197020	26968811	0.00730548	19	608	0.03125	2.50648e-05
536.8	Dyspepsia and other specified disorders of function of stomach	2.26066	503289	26968811	0.0186619	34	608	0.0559211	2.67107e-05
800.1	Fracture of neck of femur	5.70909	35274	26968811	0.00130796	7	608	0.0115132	2.71086e-05
512.1	Wheezing	2.39642	403784	26968811	0.0149723	29	608	0.0476974	2.8503e-05
458.1	Orthostatic hypotension	4.01549	82885	26968811	0.00307337	11	608	0.0180921	2.91448e-05
561	Symptoms involving digestive system	2.22806	493733	26968811	0.0183076	35	608	0.0575658	3.24303e-05
565	Anal and rectal conditions	2.2582	476659	26968811	0.0176745	33	608	0.0542763	3.48619e-05
288	Diseases of white blood cells	3.5388	117012	26968811	0.00433879	13	608	0.0213816	3.80642e-05
112.3	Candidiasis of skin and nails	4.20666	75771	26968811	0.00280958	10	608	0.0164474	3.84478e-05
327	Sleep disorders	2.39798	381748	26968811	0.0141552	28	608	0.0460526	3.84478e-05
242	Thyrotoxicosis with or without goiter	2.66941	292197	26968811	0.0108346	22	608	0.0361842	3.97435e-05
427.5	Arrhythmia (cardiac) NOS	2.36912	369898	26968811	0.0137158	29	608	0.0476974	3.97783e-05
427.9	Palpitations	1.75909	1513845	26968811	0.0561332	75	608	0.123355	4.00013e-05
211	Benign neoplasm of other parts of digestive system	2.57426	275608	26968811	0.0102195	24	608	0.0394737	4.0374e-05
579	Other symptoms involving abdomen and pelvis	2.40425	408959	26968811	0.0151641	28	608	0.0460526	4.10763e-05
427.61	Supraventricular premature beats	3.6916	92129	26968811	0.00341613	12	608	0.0197368	4.49669e-05
300.11	Generalized anxiety disorder	1.97902	941368	26968811	0.0349058	46	608	0.0756579	5.06865e-05
1008	Crushing or internal injury to organs	3.83587	90784	26968811	0.00336626	11	608	0.0180921	5.39861e-05
380.4	Impacted cerumen	1.84947	1033838	26968811	0.0383346	59	608	0.0970395	5.39861e-05
707.3	Chronic ulcer of unspecified site	4.09425	69412	26968811	0.00257379	10	608	0.0164474	5.5552e-05
875	Non-healing surgical wound	4.35864	61982	26968811	0.00229828	9	608	0.0148026	6.30923e-05
871	Open wounds of extremities	2.39978	352441	26968811	0.0130685	26	608	0.0427632	7.36905e-05
965	Poisoning by analgesics, antipyretics, and antirheumatics	4.28233	77726	26968811	0.00288207	9	608	0.0148026	7.835e-05
459.1	Hemorrhage NOS	4.64982	53514	26968811	0.00198429	8	608	0.0131579	8.1359e-05
612.2	Hypertrophy of breast (Gynecomastia)	3.36554	134438	26968811	0.00498494	13	608	0.0213816	8.21528e-05
411.4	Coronary atherosclerosis	1.87125	944132	26968811	0.0350083	60	608	0.0986842	8.39996e-05
550.2	Diaphragmatic hernia	2.06987	569659	26968811	0.0211229	39	608	0.0641447	8.69502e-05
287.3	Thrombocytopenia	2.81189	196259	26968811	0.00727726	18	608	0.0296053	8.70019e-05
573	Other disorders of liver	2.23248	423688	26968811	0.0157103	31	608	0.0509868	8.82485e-05
578.2	Blood in stool	2.12459	518654	26968811	0.0192316	35	608	0.0575658	9.33918e-05
1010	Other tests	1.44641	10719209	26968811	0.397467	333	608	0.547697	9.62656e-05
939	Atopic/contact dermatitis due to other or unspecified	1.58109	2653333	26968811	0.0983852	113	608	0.185855	9.8695e-05
345.11	Generalized convulsive epilepsy	4.55374	65834	26968811	0.00244112	8	608	0.0131579	9.99272e-05
790.6	Other abnormal blood chemistry	1.75587	1225887	26968811	0.0454557	68	608	0.111842	9.99272e-05
345.12	Partial epilepsy	4.16373	79026	26968811	0.00293027	9	608	0.0148026	0.00010584
800.4	Fracture of patella	4.5356	54742	26968811	0.00202983	8	608	0.0131579	0.000107318
530.14	Reflux esophagitis	1.89941	818685	26968811	0.0303567	49	608	0.0805921	0.000115935
599.3	Dysuria	1.83315	1243659	26968811	0.0461147	56	608	0.0921053	0.000120785
694.2	Other dyschromia	1.74621	1336635	26968811	0.0495623	67	608	0.110197	0.000136337
575.7	Other disorders of gallbladder	2.90448	181933	26968811	0.00674605	16	608	0.0263158	0.000137095
702.2	Seborrheic keratosis	1.65082	1800503	26968811	0.0667624	96	608	0.157895	0.000137095
706.1	Acne	1.89137	1501767	26968811	0.0556853	51	608	0.0838816	0.000140822
858	Complication of internal orthopedic device	3.22553	121046	26968811	0.00448837	13	608	0.0213816	0.000154986
368	Visual disturbances	2.16665	473221	26968811	0.017547	31	608	0.0509868	0.000156016
272.1	Hyperlipidemia	1.48048	5412402	26968811	0.200691	223	608	0.366776	0.000156828
401.22	Hypertensive chronic kidney disease	2.81885	166791	26968811	0.00618459	17	608	0.0279605	0.000157488
585.3	Chronic renal failure [CKD]	2.71761	181137	26968811	0.00671654	18	608	0.0296053	0.000183742
241.1	Nontoxic uninodular goiter	2.28532	417684	26968811	0.0154877	27	608	0.0444079	0.000184652
729	Other disorders of soft tissues	3.71912	81501	26968811	0.00302205	10	608	0.0164474	0.000188636
977	Personal history of allergy to medicinal agents	3.71768	93464	26968811	0.00346563	10	608	0.0164474	0.000190808
415.21	Primary pulmonary hypertension	4.77343	42290	26968811	0.00156811	7	608	0.0115132	0.000198515
724.2	Disorders of coccyx	3.96858	78941	26968811	0.00292712	9	608	0.0148026	0.000198515
577	Diseases of pancreas	4.30731	53987	26968811	0.00200183	8	608	0.0131579	0.000201303
352.1	Trigeminal nerve disorders [CN5]	3.69232	88573	26968811	0.00328428	10	608	0.0164474	0.000206191
571.5	Other chronic nonalcoholic liver disease	2.03542	538238	26968811	0.0199578	36	608	0.0592105	0.000210631
870.5	Open wound of lip and mouth	4.24598	66271	26968811	0.00245732	8	608	0.0131579	0.00022887
703.1	Ingrowing nail	2.20238	416602	26968811	0.0154475	28	608	0.0460526	0.000233437
457.3	Encounter for long-term (current) use of aspirin	2.51425	212550	26968811	0.00788133	21	608	0.0345395	0.000234979
871.3	Open wound of foot except toe(s) alone	3.11221	137024	26968811	0.00508083	13	608	0.0213816	0.000245359
743.13	Other specified osteoporosis	3.96561	71271	26968811	0.00264272	9	608	0.0148026	0.000248267
572	Ascites (non malignant)	3.25144	120946	26968811	0.00448466	12	608	0.0197368	0.000248267
530	Diseases of esophagus	2.89238	149762	26968811	0.00555316	15	608	0.0246711	0.000248267
870.3	Other open wound of head and face	2.51555	267722	26968811	0.0099271	20	608	0.0328947	0.000248267
681.1	Cellulitis and abscess of fingers/toes	2.04823	541384	26968811	0.0200744	34	608	0.0559211	0.000256211
531.3	Duodenal ulcer	4.61492	42202	26968811	0.00156484	7	608	0.0115132	0.000269033
593	Hematuria	1.78034	1034739	26968811	0.038368	55	608	0.0904605	0.000272489
530.1	Esophagitis, GERD and related diseases	2.11048	446363	26968811	0.0165511	31	608	0.0509868	0.000279827
300.12	Agorophobia, social phobia, and panic disorder	2.34581	407318	26968811	0.0151033	23	608	0.0378289	0.000280465
380	Disorders of external ear	4.58197	43572	26968811	0.00161564	7	608	0.0115132	0.000284879
291.4	Specific nonpsychotic mental disorders due to brain damage	4.55491	57185	26968811	0.00212041	7	608	0.0115132	0.000288096
173	Neoplasm of uncertain behavior of skin	1.55711	2246134	26968811	0.0832864	104	608	0.171053	0.000320929
782.6	Pallor and flushing	4.10915	64206	26968811	0.00238075	8	608	0.0131579	0.000327718
586.2	Cyst of kidney, acquired	2.31476	282175	26968811	0.010463	24	608	0.0394737	0.000333761
136	Other infectious and parasitic diseases	3.16198	126306	26968811	0.00468341	12	608	0.0197368	0.000352306
418.1	Precordial pain	1.98803	549238	26968811	0.0203657	36	608	0.0592105	0.00035429
443.9	Peripheral vascular disease, unspecified	2.27415	303507	26968811	0.011254	25	608	0.0411184	0.00036622
740.2	Osteoarthrosis, generalized	2.23775	341074	26968811	0.012647	26	608	0.0427632	0.000380596
257.1	Testicular hypofunction	2.00909	500455	26968811	0.0185568	37	608	0.0608553	0.000380596
733	Other disorders of bone and cartilage	2.79058	165037	26968811	0.00611955	15	608	0.0246711	0.000406477
496.21	Obstructive chronic bronchitis	2.56458	207019	26968811	0.00767624	18	608	0.0296053	0.00042732
562.1	Diverticulosis	1.6771	1281738	26968811	0.0475267	76	608	0.125	0.000439257
1001	Foreign body injury	2.18738	372705	26968811	0.0138199	26	608	0.0427632	0.000449345
710.19	Unspecified osteomyelitis	4.37692	43894	26968811	0.00162758	7	608	0.0115132	0.000458373
297.1	Suicidal ideation	3.62874	108450	26968811	0.00402131	9	608	0.0148026	0.000521022
292.3	Memory loss	2.66137	180689	26968811	0.00669992	16	608	0.0263158	0.000521022
726.1	Enthesopathy	1.62011	1549146	26968811	0.0574421	77	608	0.126645	0.000533478
733.8	Malunion and nonunion of fracture	3.90506	63763	26968811	0.00236432	8	608	0.0131579	0.000538694
375.1	Dry eyes	1.79734	892593	26968811	0.0330972	49	608	0.0805921	0.000542893
585.34	Chronic Kidney Disease, Stage IV	4.29956	45036	26968811	0.00166993	7	608	0.0115132	0.000554813
701.5	Abnormal granulation tissue	3.60761	77250	26968811	0.00286442	9	608	0.0148026	0.000563874
475	Chronic sinusitis	1.59795	1773923	26968811	0.0657768	79	608	0.129934	0.000572475
740.11	Osteoarthrosis, localized, primary	1.74077	962952	26968811	0.0357061	57	608	0.09375	0.000588532
585.4	Chronic kidney disease, Stage I or II	2.92639	121010	26968811	0.00448704	13	608	0.0213816	0.000597994
250.22	Type 2 diabetes with renal manifestations	2.91257	123018	26968811	0.00456149	13	608	0.0213816	0.000659338
473	Diseases of the larynx and vocal cords	3.15364	107972	26968811	0.00400359	11	608	0.0180921	0.00068009
454	Varicose veins	3.26965	95663	26968811	0.00354717	10	608	0.0164474	0.000889948
362.21	Macular degeneration, dry	3.29991	82503	26968811	0.0030592	10	608	0.0164474	0.000905516
681.7	Cellulitis and abscess of trunk	2.26978	314151	26968811	0.0116487	21	608	0.0345395	0.000927533
560.1	Paralytic ileus	3.44149	76973	26968811	0.00285415	9	608	0.0148026	0.000950144
687.1	Rash and other nonspecific skin eruption	1.65974	1296565	26968811	0.0480765	60	608	0.0986842	0.000960423
411.2	Myocardial infarction	2.24622	264247	26968811	0.00979824	22	608	0.0361842	0.00108755
706.8	Other specified diseases of sebaceous glands	2.21084	313326	26968811	0.0116181	22	608	0.0361842	0.0011193
483	Acute bronchitis and bronchiolitis	1.44677	3302939	26968811	0.122473	131	608	0.215461	0.0011193
695.9	Unspecified erythematous condition	3.36269	84221	26968811	0.0031229	9	608	0.0148026	0.00120285
386.2	Peripheral or central vertigo	2.16423	331925	26968811	0.0123077	23	608	0.0378289	0.00127248
801	Fracture of ankle and foot	2.09356	398170	26968811	0.0147641	25	608	0.0411184	0.00128766
573.6	Nonspecific elevation of levels of transaminase or lactic acid dehydrogenase [LDH]	1.97013	468409	26968811	0.0173685	30	608	0.0493421	0.00128766
530.13	Barrett's esophagus	2.65695	145342	26968811	0.00538926	14	608	0.0230263	0.00131878
202.2	Non-Hodgkins lymphoma	3.56516	68047	26968811	0.00252317	8	608	0.0131579	0.00139501
557	Intestinal malabsorption (non-celiac)	3.55974	75792	26968811	0.00281036	8	608	0.0131579	0.00140831
741.2	Stiffness of joint	1.96266	468490	26968811	0.0173715	30	608	0.0493421	0.00141315
574.1	Cholelithiasis	2.04361	420174	26968811	0.01558	26	608	0.0427632	0.0015585
573.5	Jaundice (not of newborn)	3.51219	73667	26968811	0.00273156	8	608	0.0131579	0.00156531
681.6	Cellulitis and abscess of foot, toe	2.67416	146372	26968811	0.00542745	13	608	0.0213816	0.00176316
275.51	Hypocalcemia	3.46658	72267	26968811	0.00267965	8	608	0.0131579	0.00182713
686.2	Impetigo	3.04145	120580	26968811	0.00447109	10	608	0.0164474	0.0018483
396	Abnormal heart sounds	1.93167	497715	26968811	0.0184552	30	608	0.0493421	0.00185548
706.2	Sebaceous cyst	1.64324	1113770	26968811	0.0412984	55	608	0.0904605	0.00200138
401.21	Hypertensive heart disease	1.86926	511276	26968811	0.018958	34	608	0.0559211	0.0020389
473.1	Chronic laryngitis	3.38811	71101	26968811	0.00263642	8	608	0.0131579	0.00229988
286.9	Abnormal coagulation profile	3.67165	54940	26968811	0.00203717	7	608	0.0115132	0.00235455
374.3	Ptosis of eyelid	2.84663	108279	26968811	0.00401497	11	608	0.0180921	0.00239186
479	Other upper respiratory disease	1.7133	885868	26968811	0.0328479	44	608	0.0723684	0.00243283
327.1	Hypersomnia	2.43571	187643	26968811	0.00695778	15	608	0.0246711	0.00252813
850	Hemorrhage or hematoma complicating a procedure	2.81541	119803	26968811	0.00444228	11	608	0.0180921	0.00253142
593.1	Gross hematuria	2.44306	169110	26968811	0.00627058	15	608	0.0246711	0.00253142
250.2	Type 2 diabetes	1.4587	2498903	26968811	0.092659	108	608	0.177632	0.00253584
333	Extrapyramidal disease and abnormal movement disorders	3.6233	60140	26968811	0.00222998	7	608	0.0115132	0.00261527
276.6	Fluid overload	3.62541	55383	26968811	0.00205359	7	608	0.0115132	0.00263214
459.9	Circulatory disease NEC	2.42709	181674	26968811	0.00673645	15	608	0.0246711	0.00270496
841	Sprains and strains of back and neck	1.48487	2117977	26968811	0.0785343	87	608	0.143092	0.00287163
727.1	Synovitis and tenosynovitis	1.65898	931051	26968811	0.0345232	49	608	0.0805921	0.00308109
427.12	Paroxysmal ventricular tachycardia	2.89603	94857	26968811	0.00351729	10	608	0.0164474	0.00320074
585.33	Chronic Kidney Disease, Stage III	2.40694	169290	26968811	0.00627725	15	608	0.0246711	0.00326144
687.2	Localized superficial swelling, mass, or lump	2.02658	360550	26968811	0.0133691	23	608	0.0378289	0.00336467
366	Cataract	2.01603	344882	26968811	0.0127882	25	608	0.0411184	0.00339045
272.11	Hypercholesterolemia	1.41086	3157488	26968811	0.117079	139	608	0.228618	0.00339045
427.6	Premature beats	2.21409	230955	26968811	0.00856378	18	608	0.0296053	0.00345932
609.1	Infertility, male	3.24235	83816	26968811	0.00310789	8	608	0.0131579	0.00360047
601.11	Acute prostatitis	2.74393	95889	26968811	0.00355555	11	608	0.0180921	0.00376136
590	Pyelonephritis	2.60032	192125	26968811	0.00712397	12	608	0.0197368	0.00386346
496.1	Emphysema	2.7168	111275	26968811	0.00412606	11	608	0.0180921	0.0038691
218.1	Uterine leiomyoma	1.81953	797508	26968811	0.0295715	35	608	0.0575658	0.00404393
747.12	Valvular heart disease/ heart chambers	3.41605	64071	26968811	0.00237574	7	608	0.0115132	0.00418813
535.1	Acute gastritis	1.89349	470597	26968811	0.0174497	27	608	0.0444079	0.00431724
451	Phlebitis and thrombophlebitis	3.14678	76317	26968811	0.00282982	8	608	0.0131579	0.00433709
381.2	Eustachian tube disorders	1.71491	774571	26968811	0.028721	39	608	0.0641447	0.00433709
721.8	Other allied disorders of spine	3.40302	56157	26968811	0.00208229	7	608	0.0115132	0.00443257
250.42	Other abnormal glucose	1.59829	1011650	26968811	0.0375119	54	608	0.0888158	0.00452665
714.1	Rheumatoid arthritis	2.12132	302509	26968811	0.011217	19	608	0.03125	0.00464222
714	Rheumatoid arthritis and other inflammatory polyarthropathies	2.65607	132932	26968811	0.0049291	11	608	0.0180921	0.00465111
738	Other acquired musculoskeletal deformity	2.9126	101315	26968811	0.00375675	9	608	0.0148026	0.00486371
428.2	Heart failure NOS	2.9157	83276	26968811	0.00308786	9	608	0.0148026	0.00508982
368.2	Diplopia and disorders of binocular vision	3.06068	77690	26968811	0.00288074	8	608	0.0131579	0.00553405
368.9	Subjective visual disturbances	2.12642	277821	26968811	0.0103016	18	608	0.0296053	0.00558061
451.2	Phlebitis and thrombophlebitis of lower extremities	2.50269	140548	26968811	0.0052115	12	608	0.0197368	0.00569368
475.9	Postnasal drip	2.16658	261651	26968811	0.00970199	17	608	0.0279605	0.00573196
735.23	Hallux rigidus	2.59599	121462	26968811	0.0045038	11	608	0.0180921	0.00593873
550.1	Inguinal hernia	2.04611	253738	26968811	0.00940857	20	608	0.0328947	0.00657599
252.1	Hyperparathyroidism	3.00157	80444	26968811	0.00298285	8	608	0.0131579	0.00683825
433.1	Occlusion and stenosis of precerebral arteries	1.90625	352337	26968811	0.0130646	25	608	0.0411184	0.00688481
698	Pruritus and related conditions	1.78359	582005	26968811	0.0215807	30	608	0.0493421	0.00707047
250.6	Polyneuropathy in diabetes	2.55744	117229	26968811	0.00434684	11	608	0.0180921	0.00707364
455	Hemorrhoids	1.43976	1917868	26968811	0.0711143	92	608	0.151316	0.00708766
276.1	Electrolyte imbalance	2.78357	95758	26968811	0.00355069	9	608	0.0148026	0.00744205
246	Other disorders of thyroid	1.97651	364474	26968811	0.0135146	21	608	0.0345395	0.00770612
793	Nonspecific abnormal findings on radiological and other examination of musculoskeletal system	2.51655	130199	26968811	0.00482776	11	608	0.0180921	0.00785158
255	Disorders of adrenal glands	3.16078	66806	26968811	0.00247716	7	608	0.0115132	0.00793816
368.4	Visual field defects	2.50786	129869	26968811	0.00481553	11	608	0.0180921	0.00817449
476	Allergic rhinitis	1.33883	4242651	26968811	0.157317	148	608	0.243421	0.00828552
288.1	Decreased white blood cell count	2.49815	136835	26968811	0.00507382	11	608	0.0180921	0.00840434
567	Peritonitis and retroperitoneal infections	3.12891	66440	26968811	0.00246359	7	608	0.0115132	0.00844567
389.1	Sensorineural hearing loss	1.70499	573405	26968811	0.0212618	35	608	0.0575658	0.00844567
306	Other mental disorder	2.72971	123633	26968811	0.0045843	9	608	0.0148026	0.00861675
153.2	Colon cancer	2.74323	94230	26968811	0.00349404	9	608	0.0148026	0.0086435
819	Skull and face fracture and other intercranial injury	2.47795	160326	26968811	0.00594487	11	608	0.0180921	0.0089558
704.8	Other specified diseases of hair and hair follicles	1.79282	544241	26968811	0.0201804	27	608	0.0444079	0.00983564
394.1	Mitral valve stenosis and aortic valve stenosis	2.86001	76002	26968811	0.00281814	8	608	0.0131579	0.0100462
367.1	Myopia	1.45898	1866398	26968811	0.0692058	69	608	0.113487	0.0107266
938	Dermatitis due to solar radiation	2.1516	209226	26968811	0.00775807	15	608	0.0246711	0.0108153
726.3	Bursitis	1.80313	413693	26968811	0.0153397	26	608	0.0427632	0.0109393
723	Other disorders of cervical region	2.33651	170141	26968811	0.00630881	12	608	0.0197368	0.0111239
573.3	Hepatomegaly	2.52357	120932	26968811	0.00448414	10	608	0.0164474	0.0112342
370.31	Keratoconjunctivitis sicca	2.41592	143953	26968811	0.00533776	11	608	0.0180921	0.0117545
589	Abnormal results of function study of kidney	3.00176	62065	26968811	0.00230136	7	608	0.0115132	0.0117569
158	Neoplasm of unspecified nature of digestive system	2.40979	124223	26968811	0.00460617	11	608	0.0180921	0.0120792
742.8	Articular cartilage disorder	2.77984	83630	26968811	0.00310099	8	608	0.0131579	0.0121557
695.42	Systemic lupus erythematosus	2.78019	109659	26968811	0.00406614	8	608	0.0131579	0.0124715
411.8	Other chronic ischemic heart disease, unspecified	2.05407	215024	26968811	0.00797306	17	608	0.0279605	0.0125342
450	Noninfectious disorders of lymphatic channels	2.77461	88192	26968811	0.00327015	8	608	0.0131579	0.0125924
530.3	Stricture and stenosis of esophagus	2.49146	110435	26968811	0.00409492	10	608	0.0164474	0.0128584
705.8	Hyperhidrosis	2.08687	250614	26968811	0.00929273	15	608	0.0246711	0.0145621
592.1	Cystitis	2.35082	178930	26968811	0.0066347	11	608	0.0180921	0.0154618
627.2	Symptomatic menopause	1.61566	1110091	26968811	0.041162	47	608	0.0773026	0.0158498
443.1	Raynaud's syndrome	2.87924	86842	26968811	0.00322009	7	608	0.0115132	0.016031
579.8	Nonspecific abnormal findings in stool contents	2.18571	170821	26968811	0.00633402	13	608	0.0213816	0.016031
740.3	Osteoarthrosis involving more than one site, but not specified as generalized	2.88417	68671	26968811	0.00254631	7	608	0.0115132	0.0161385
604	Disorders of penis	2.88246	68230	26968811	0.00252996	7	608	0.0115132	0.0161553
735.2	Acquired toe deformities	2.87771	71509	26968811	0.00265154	7	608	0.0115132	0.0161553
695.8	Other specified erythematous conditions	2.33056	145743	26968811	0.00540413	11	608	0.0180921	0.0161553
394.7	Disease of tricuspid valve	2.24754	151280	26968811	0.00560944	12	608	0.0197368	0.0164682
245.21	Chronic lymphocytic thyroiditis	2.32611	182547	26968811	0.00676882	11	608	0.0180921	0.0166431
261	Vitamin deficiency	2.40837	134697	26968811	0.00499455	10	608	0.0164474	0.0171812
293	Symptoms involving head and neck	2.65203	98539	26968811	0.00365381	8	608	0.0131579	0.0174711
835	Internal derangement of knee	1.54066	901135	26968811	0.033414	44	608	0.0723684	0.0183323
605	Erectile dysfunction [ED]	1.55991	789189	26968811	0.029263	48	608	0.0789474	0.0183586
965.1	Opiates and related narcotics causing adverse effects in therapeutic use	2.80856	86859	26968811	0.00322072	7	608	0.0115132	0.0188837
842	Other sprains and strains	1.8531	358504	26968811	0.0132933	20	608	0.0328947	0.0192648
539	Bariatric surgery	2.37257	153673	26968811	0.00569817	10	608	0.0164474	0.0195171
244.2	Acquired hypothyroidism	2.08437	230135	26968811	0.00853338	14	608	0.0230263	0.0195945
628	Ovarian cyst	1.66092	939027	26968811	0.034819	33	608	0.0542763	0.019644
364.1	Corneal opacity	2.46071	110745	26968811	0.00410641	9	608	0.0148026	0.0205486
395.2	Nonrheumatic aortic valve disorders	1.95025	237013	26968811	0.00878841	17	608	0.0279605	0.0205486
801.1	Fracture of foot	2.17492	180178	26968811	0.00668098	12	608	0.0197368	0.0216071
381.11	Suppurative and unspecified otitis media	1.47802	1320162	26968811	0.0489514	52	608	0.0855263	0.0216071
938.2	Chronic dermatitis due to solar radiation	1.76624	389669	26968811	0.0144489	23	608	0.0378289	0.0223235
395.4	Nonrheumatic pulmonary valve disorders	2.72613	73149	26968811	0.00271236	7	608	0.0115132	0.0232185
374.6	Dermatochalasis	2.44741	98840	26968811	0.00366497	9	608	0.0148026	0.0234813
425.1	Primary/intrinsic cardiomyopathies	2.04608	191351	26968811	0.00709527	14	608	0.0230263	0.0238545
798.1	Chronic fatigue syndrome	2.03195	238162	26968811	0.00883102	14	608	0.0230263	0.0243819
495.1	Chronic obstructive asthma	2.53824	95229	26968811	0.00353108	8	608	0.0131579	0.0246232
840.3	Joint/ligament sprain	1.64908	602508	26968811	0.0223409	29	608	0.0476974	0.0246232
370	Keratitis	2.6907	92517	26968811	0.00343052	7	608	0.0115132	0.0250714
414	Other forms of chronic heart disease	2.21788	128700	26968811	0.00477218	11	608	0.0180921	0.025504
690.1	Seborrheic dermatitis	1.6848	507389	26968811	0.0188139	26	608	0.0427632	0.0259919
564.9	Personal history of diseases of digestive system	2.37721	111206	26968811	0.0041235	9	608	0.0148026	0.0270321
830	Dislocation	1.44795	1174065	26968811	0.0435342	53	608	0.0871711	0.0297357
686.1	Carbuncle and furuncle	2.15358	173918	26968811	0.00644886	11	608	0.0180921	0.0312911
807	Fracture of ribs	2.33217	105768	26968811	0.00392186	9	608	0.0148026	0.0315483
702.1	Actinic keratosis	1.43034	1197189	26968811	0.0443916	61	608	0.100329	0.0322459
281.11	Pernicious anemia	2.43338	105023	26968811	0.00389424	8	608	0.0131579	0.033036
241.2	Nontoxic multinodular goiter	1.86043	316441	26968811	0.0117336	17	608	0.0279605	0.0339856
172.2	Other non-epithelial cancer of skin	1.58685	573126	26968811	0.0212514	32	608	0.0526316	0.0343535
949	Allergies, other	1.57347	729919	26968811	0.0270653	32	608	0.0526316	0.0346789
622.1	Polyp of corpus uteri	2.14731	194914	26968811	0.00722739	11	608	0.0180921	0.0354125
579.2	Splenomegaly	2.55086	83014	26968811	0.00307815	7	608	0.0115132	0.0359703
695.3	Rosacea	1.6455	524227	26968811	0.0194383	26	608	0.0427632	0.0365529
593.2	Microscopic hematuria	1.71025	380562	26968811	0.0141112	22	608	0.0361842	0.0370764
733.9	Chondromalacia	2.04585	163541	26968811	0.00606408	12	608	0.0197368	0.0376216
470	Septal Deviations/Turbinate Hypertrophy	1.5444	723095	26968811	0.0268123	34	608	0.0559211	0.0376216
429.3	Symptoms involving cardiovascular system	1.83045	246918	26968811	0.00915569	17	608	0.0279605	0.0398633
531.4	Peptic ulcer, site unspecified	2.25432	122788	26968811	0.00455296	9	608	0.0148026	0.040101
840	Sprains and strains	1.32954	2354942	26968811	0.0873209	88	608	0.144737	0.040101
961.1	Poisoning/allergy of sulfonamides	2.50424	98934	26968811	0.00366846	7	608	0.0115132	0.0411159
595	Hydronephrosis	1.82723	268889	26968811	0.00997037	16	608	0.0263158	0.045273
804	Fracture of hand or wrist	1.79312	325172	26968811	0.0120573	17	608	0.0279605	0.0454194
472	Chronic pharyngitis and nasopharyngitis	1.53117	717332	26968811	0.0265986	33	608	0.0542763	0.0462732
327.71	Restless legs syndrome	2.11394	146711	26968811	0.00544002	10	608	0.0164474	0.0486013
246.7	Abnormal results of function study of thyroid	2.11118	164074	26968811	0.00608384	10	608	0.0164474	0.0489999
817	Concussion	2.10543	185879	26968811	0.00689237	10	608	0.0164474	0.0497481
