# Supplementary material for: Systemic nature of spinal muscular atrophy revealed by studying insurance claims
Source: PLoS One. 2019 Mar 14;14(3):e0213680. doi: 10.1371/journal.pone.0213680 (PMC6417721; doi:10.1371/journal.pone.0213680)
Supplement: S5 Table — PheWAS codes representing differential diagnoses from the pre-neuromuscular degeneration analysis for SMA patients in Group A are presented. Data includes OR, prevalence in each cohort, and adjusted p-value. (XLSX) [file pone.0213680.s005.xlsx]

## Sheet: Supp table 5 - t1_pre_NM_1per
Supplemental Table 5: Pre-neurodegeneration analysis - Group A
PheWAS Code	Phenotype	OR	Ctrl Cases	Ctrl Total	Ctrl Prev	SMA Cases	SMA Total	SMA Prev	p-adjusted	Group
395.3	Nonrheumatic tricuspid valve disorders	42.2324	3023	1536458	0.00196751	2	31	0.0645161	5.42165e-05	Cardiovascular
315	Develomental delays and disorders	38.9493	39386	1536458	0.0256343	12	31	0.387097	4.63781e-20	Developmental
264.9	Lack of normal physiological development, unspecified	32.1542	31959	1536458	0.0208004	10	31	0.322581	7.65229e-17	Developmental
264.3	Delayed milestones	23.3722	28482	1536458	0.0185374	7	31	0.225806	8.26224e-11	Developmental
532	Dysphagia	15.6187	18815	1536458	0.0122457	4	31	0.129032	5.42165e-05	Gastrointestinal
772	Symptoms of the muscles	85.8481	5261	1536458	0.00342411	5	31	0.16129	5.46625e-17	Muscular
772.3	Muscle weakness	61.1876	8941	1536458	0.00581923	6	31	0.193548	7.65229e-17	Muscular
781	Symptoms involving nervous and musculoskeletal systems	44.0537	6861	1536458	0.00446547	3	31	0.0967742	1.27516e-07	Muscular
350.3	Lack of coordination	282.231	19672	1536458	0.0128035	21	31	0.677419	3.00422e-45	Neurological
350.5	Abnormal reflex	82.3681	1302	1536458	0.000847404	2	31	0.0645161	4.25648e-07	Neurological
348.8	Encephalopathy, not elsewhere classified	38.8751	5351	1536458	0.00348269	2	31	0.0645161	9.19206e-05	Neurological
350.1	Abnormal involuntary movements	19.596	10385	1536458	0.00675905	3	31	0.0967742	0.000143928	Neurological
798	Malaise and fatigue	16.7399	27739	1536458	0.0180539	4	31	0.129032	3.04757e-05	Other/Symptom
276.41	Acidosis	21.0484	6024	1536458	0.00392071	2	31	0.0645161	0.00324782	Other/Symptom
1013	Asphyxia and hypoxemia	8.68782	23981	1536458	0.015608	3	31	0.0967742	0.0294565	Other/Symptom
741	Symptoms and disorders of the joints	9.75066	16454	1536458	0.010709	3	31	0.0967742	0.0169905	Skeletal
749	Congenital anomalies of face and neck	4.51745	92607	1536458	0.060273	7	31	0.225806	0.0360052	Skeletal
