# Supplementary material for: Systemic nature of spinal muscular atrophy revealed by studying insurance claims
Source: PLoS One. 2019 Mar 14;14(3):e0213680. doi: 10.1371/journal.pone.0213680 (PMC6417721; doi:10.1371/journal.pone.0213680)
Supplement: S6 Table — PheWAS codes representing differential diagnoses from the pre-neuromuscular degeneration analysis for SMA patients in Group B are presented. Data includes OR, prevalence in each cohort, and adjusted p-value. (XLSX) [file pone.0213680.s006.xlsx]

## Sheet: Supp table 6 -t2_pre_NM_1per
Supplemental Table 6: Pre-neurodegeneration analysis - Group 2
PheWAS Code	Phenotype	OR	Ctrl Cases	Ctrl Total	Ctrl Prev	SMA Cases	SMA Total	SMA Prev	p-adjusted	Group
441.2	Chronic vascular insufficiency of intestine	683.322	486	10709155	4.53817e-05	2	107	0.0186916	7.48714e-17	Cardiovascular
443.9	Peripheral vascular disease, unspecified	122.267	3274	10709155	0.00030572	2	107	0.0186916	5.10134e-09	Cardiovascular
456	Chronic venous insufficiency [CVI]	85.7042	3928	10709155	0.000366789	2	107	0.0186916	8.29839e-08	Cardiovascular
425.1	Primary/intrinsic cardiomyopathies	40.7663	7298	10709155	0.000681473	2	107	0.0186916	1.77339e-05	Cardiovascular
747.13	Congenital anomalies of great vessels	9.07359	41186	10709155	0.00384587	4	107	0.0373832	0.000842832	Cardiovascular
747.11	Cardiac shunt/ heart septal defect	5.83119	82661	10709155	0.00771872	5	107	0.046729	0.00473937	Cardiovascular
315	Develomental delays and disorders	15.4625	128884	10709155	0.0120349	15	107	0.140187	3.95801e-18	Developmental
264.9	Lack of normal physiological development, unspecified	15.2275	87014	10709155	0.0081252	11	107	0.102804	6.79126e-14	Developmental
264.3	Delayed milestones	13.3747	55739	10709155	0.0052048	7	107	0.0654206	4.1441e-08	Developmental
264.2	Failure to thrive (childhood)	6.84877	102236	10709155	0.0095466	7	107	0.0654206	0.000146338	Developmental
758.1	Chromosomal anomalies	13.7239	23822	10709155	0.00222445	3	107	0.0280374	0.000387155	Developmental
532	Dysphagia	14.4625	91692	10709155	0.00856202	9	107	0.0841121	6.52047e-12	Gastrointestinal
656.6	Perinatal disorders of digestive system	30.0996	8789	10709155	0.0008207	3	107	0.0280374	3.57575e-06	Gastrointestinal
789.1	Persistent vomiting	15.4691	31818	10709155	0.0029711	4	107	0.0373832	8.97015e-06	Gastrointestinal
530.11	GERD	4.09267	426837	10709155	0.0398572	14	107	0.130841	8.0941e-05	Gastrointestinal
561.2	Flatulence	9.03325	71319	10709155	0.00665963	5	107	0.046729	0.000105187	Gastrointestinal
569	Other disorders of intestine	15.3687	27882	10709155	0.00260357	3	107	0.0280374	0.000173578	Gastrointestinal
572	Ascites (non malignant)	21.1726	14904	10709155	0.00139171	2	107	0.0186916	0.000842832	Gastrointestinal
560.4	Other intestinal obstruction	20.8913	11952	10709155	0.00111605	2	107	0.0186916	0.000868628	Gastrointestinal
563	Constipation	2.84152	583780	10709155	0.0545122	13	107	0.121495	0.0131637	Gastrointestinal
530.14	Reflux esophagitis	5.80191	69404	10709155	0.00648081	3	107	0.0280374	0.0433885	Gastrointestinal
465.2	Acute pharyngitis	0.415527	3365425	10709155	0.314257	14	107	0.130841	0.0427337	Infection
701.5	Abnormal granulation tissue	9.91234	24305	10709155	0.00226955	2	107	0.0186916	0.0256563	Inflammation
1002	Symptoms concerning nutrition, metabolism, and development	4.18048	321118	10709155	0.0299854	12	107	0.11215	0.000306251	Metabolism
246.7	Abnormal results of function study of thyroid	15.2799	21794	10709155	0.00203508	2	107	0.0186916	0.00467402	Metabolism
276.41	Acidosis	14.0126	16542	10709155	0.00154466	2	107	0.0186916	0.00658032	Metabolism
277	Other disorders of metabolism	8.41036	40699	10709155	0.00380039	3	107	0.0280374	0.00768348	Metabolism
276.14	Hypopotassemia	12.0596	31055	10709155	0.00289986	2	107	0.0186916	0.0129179	Metabolism
260	Protein-calorie malnutrition	5.44157	84998	10709155	0.00793695	4	107	0.0373832	0.0198303	Metabolism
772.3	Muscle weakness	20.17	75398	10709155	0.00704052	9	107	0.0841121	5.63911e-15	Muscular
550.2	Diaphragmatic hernia	32.4087	13166	10709155	0.00122942	2	107	0.0186916	8.64039e-05	Muscular
772	Symptoms of the muscles	11.4603	39955	10709155	0.00373092	3	107	0.0280374	0.00118198	Muscular
350.2	Abnormality of gait	19.1631	98162	10709155	0.00916618	13	107	0.121495	2.20695e-19	Neurological
350.3	Lack of coordination	16.0966	78918	10709155	0.00736921	10	107	0.0934579	1.22379e-13	Neurological
752.2	Other specified congenital anomalies of nervous system	25.2825	25910	10709155	0.00241943	6	107	0.0560748	7.61928e-12	Neurological
389.1	Sensorineural hearing loss	9.37854	82516	10709155	0.00770518	6	107	0.0560748	1.12903e-05	Neurological
345	Epilepsy, recurrent seizures, convulsions	10.8686	49669	10709155	0.00463799	4	107	0.0373832	0.000166657	Neurological
345.1	Epilepsy	12.792	30619	10709155	0.00285914	3	107	0.0280374	0.000604392	Neurological
315.2	Speech and language disorder	4.56581	194317	10709155	0.0181449	8	107	0.0747664	0.00273819	Neurological
313.3	Autism	5.79639	107390	10709155	0.0100279	5	107	0.046729	0.00467402	Neurological
350.1	Abnormal involuntary movements	8.22033	50323	10709155	0.00469906	3	107	0.0280374	0.00833624	Neurological
433.8	Late effects of cerebrovascular disease	10.8025	23254	10709155	0.00217141	2	107	0.0186916	0.0190871	Neurological
348.8	Encephalopathy, not elsewhere classified	6.80824	57815	10709155	0.00539865	3	107	0.0280374	0.0219774	Neurological
345.3	Convulsions	4.17698	145997	10709155	0.0136329	5	107	0.046729	0.0328193	Neurological
303.3	Psychogenic disorder	32.4922	10015	10709155	0.000935181	2	107	0.0186916	7.90809e-05	Other/Symptoms
798	Malaise and fatigue	3.04698	670915	10709155	0.0626487	11	107	0.102804	0.0161333	Other/Symptoms
327.4	Insomnia	5.76506	100406	10709155	0.00937572	3	107	0.0280374	0.0489657	Other/Symptoms
748	Anomalies of respiratory system, congenital	14.8656	18044	10709155	0.00168491	3	107	0.0280374	0.000306251	Respiratory
473	Diseases of the larynx and vocal cords	12.9806	21864	10709155	0.00204162	2	107	0.0186916	0.00843228	Respiratory
510	Other diseases of lung	7.17564	48910	10709155	0.00456712	3	107	0.0280374	0.0173642	Respiratory
656.2	Respiratory conditions of fetus and newborn	6.16569	59342	10709155	0.00554124	4	107	0.0373832	0.0173642	Respiratory
737.3	Kyphoscoliosis and scoliosis	8.70275	198515	10709155	0.0185369	10	107	0.0934579	3.10116e-08	Skeletal
755.1	Congenital deformities of feet	11.2093	90136	10709155	0.00841672	7	107	0.0654206	1.18373e-07	Skeletal
743.2	Pathologic fracture	42.9769	8108	10709155	0.000757109	2	107	0.0186916	1.30248e-05	Skeletal
735	Acquired foot deformities	9.57065	65364	10709155	0.00610356	4	107	0.0373832	0.000476474	Skeletal
754	Congenital musculoskeletal deformities of spine	22.3598	11823	10709155	0.00110401	2	107	0.0186916	0.000604392	Skeletal
735.1	Flat foot	8.22461	54315	10709155	0.00507183	3	107	0.0280374	0.00834939	Skeletal
736	Other acquired deformities of limbs	9.62559	23213	10709155	0.00216758	2	107	0.0186916	0.0289003	Skeletal
686.3	Pilonidal cyst	16.6955	34571	10709155	0.00322817	4	107	0.0373832	4.00271e-06	Skin
720	Spinal stenosis	78.7672	5220	10709155	0.000487433	2	107	0.0186916	1.69138e-07	Spinal/Joint Issues
771	Musculoskeletal symptoms referable to limbs	25.737	18036	10709155	0.00168417	3	107	0.0280374	3.79509e-06	Spinal/Joint Issues
752.11	Spina bifida	35.5357	6878	10709155	0.000642254	2	107	0.0186916	4.50368e-05	Spinal/Joint Issues
765	Cervical radiculitis	13.7593	32355	10709155	0.00302125	2	107	0.0186916	0.00768348	Spinal/Joint Issues
741	Symptoms and disorders of the joints	6.2497	67539	10709155	0.00630666	3	107	0.0280374	0.0311763	Spinal/Joint Issues
599	Other symptoms/disorders or the urinary system	9.79565	43994	10709155	0.00410807	3	107	0.0280374	0.00367043	Urinary
599.2	Retention of urine	14.7586	20104	10709155	0.00187727	2	107	0.0186916	0.00512831	Urinary
596.5	Functional disorders of bladder	14.3605	18734	10709155	0.00174934	2	107	0.0186916	0.00579668	Urinary
