# Supplementary material for: Systemic nature of spinal muscular atrophy revealed by studying insurance claims
Source: PLoS One. 2019 Mar 14;14(3):e0213680. doi: 10.1371/journal.pone.0213680 (PMC6417721; doi:10.1371/journal.pone.0213680)
Supplement: S7 Table — PheWAS codes representing differential diagnoses from the pre-neuromuscular degeneration analysis for SMA patients in Group C are presented. Data includes OR, prevalence in each cohort, and adjusted p-value. (XLSX) [file pone.0213680.s007.xlsx]

## Sheet: Supp table 7 -t3_pre_NM_1per
Supplemental Table 7: Pre-neurodegeneration analysis - Group 3
PheWAS Code	Phenotype	OR	Ctrl Cases	Ctrl Total	Ctrl Prev	SMA Cases	SMA Total	SMA Prev	p-adjusted	Group
427.6	Premature beats	3.31548	221906	26576502	0.00834971	9	337	0.0267062	0.0168146	Cardiovascular
563	Constipation	2.29187	1070598	26576502	0.0402836	24	337	0.0712166	0.00567961	Gastrointestinal
532	Dysphagia	2.34523	612757	26576502	0.0230563	16	337	0.0474777	0.0319566	Gastrointestinal
257.1	Testicular hypofunction	2.37494	490222	26576502	0.0184457	18	337	0.0534125	0.0205414	Male_Reproductive
609.1	Infertility, male	5.10119	83785	26576502	0.0031526	5	337	0.0148368	0.0140931	Male_Reproductive
770	Myalgia and myositis unspecified	2.83027	1815861	26576502	0.0683258	50	337	0.148368	4.0934e-09	Muscular
772.2	Spasm of muscle	2.07058	1489068	26576502	0.0560295	31	337	0.0919881	0.00615214	Muscular
772.3	Muscle weakness	5.08301	464796	26576502	0.017489	25	337	0.074184	1.23685e-11	Muscular
772.1	Muscular wasting and disuse atrophy	11.7355	77893	26576502	0.0029309	10	337	0.0296736	1.23685e-11	Muscular
772	Symptoms of the muscles	4.30521	157291	26576502	0.00591842	7	337	0.0207715	0.00648434	Muscular
728.1	Muscular calcification and ossification	31.8521	10818	26576502	0.000407051	4	337	0.0118694	1.21621e-09	Muscular
687.4	Disturbance of skin sensation	2.25187	1418427	26576502	0.0533715	33	337	0.0979228	0.00087302	Neurological
350.2	Abnormality of gait	2.68055	401538	26576502	0.0151088	13	337	0.0385757	0.0206103	Neurological
350.1	Abnormal involuntary movements	4.53846	179276	26576502	0.00674566	9	337	0.0267062	0.000609217	Neurological
292.1	Aphasia/speech disturbance	6.73663	86307	26576502	0.00324749	7	337	0.0207715	6.53028e-05	Neurological
353.2	Nerve root lesions	4.78841	93158	26576502	0.00350528	5	337	0.0148368	0.0196061	Neurological
798	Malaise and fatigue	1.64952	5072673	26576502	0.190871	83	337	0.246291	0.00567961	Other/Symptoms
735.1	Flat foot	5.03376	76009	26576502	0.00286001	4	337	0.0118694	0.0426147	Skeletal
745	Pain in joint	1.78254	6514322	26576502	0.245116	115	337	0.341246	0.000101336	Spinal/Joint Issues
760	Back pain	2.03866	5068697	26576502	0.190721	100	337	0.296736	6.79039e-07	Spinal/Joint Issues
722.6	Degeneration of intervertebral disc	2.71983	1681236	26576502	0.0632602	51	337	0.151335	3.22033e-08	Spinal/Joint Issues
761	Cervicalgia	1.93577	2518227	26576502	0.0947539	49	337	0.145401	0.00161039	Spinal/Joint Issues
763	Thoracic or lumbosacral neuritis or radiculitis, unspecified	3.37213	1335699	26576502	0.0502586	48	337	0.142433	1.23685e-11	Spinal/Joint Issues
721.1	Spondylosis without myelopathy	3.26183	1309834	26576502	0.0492854	47	337	0.139466	1.5798e-10	Spinal/Joint Issues
722.1	Displacement of intervertebral disc	3.10274	1401136	26576502	0.0527209	47	337	0.139466	5.472e-10	Spinal/Joint Issues
769	Nonallopathic lesions NEC	1.92146	2074687	26576502	0.0780647	41	337	0.121662	0.00567961	Spinal/Joint Issues
765	Cervical radiculitis	2.57909	926484	26576502	0.034861	26	337	0.0771513	0.000386229	Spinal/Joint Issues
720.1	Spinal stenosis of lumbar region	4.55366	431471	26576502	0.0162351	24	337	0.0712166	6.43484e-10	Spinal/Joint Issues
764	Sciatica	2.38412	871454	26576502	0.0327904	23	337	0.0682493	0.00427088	Spinal/Joint Issues
721.2	Spondylosis with myelopathy	11.6998	124878	26576502	0.00469881	17	337	0.0504451	4.01522e-19	Spinal/Joint Issues
722.9	Other and unspecified disc disorder	5.85449	256553	26576502	0.00965338	17	337	0.0504451	5.89579e-10	Spinal/Joint Issues
720	Spinal stenosis	2.91778	331823	26576502	0.0124856	12	337	0.0356083	0.0133852	Spinal/Joint Issues
715.1	Sacroiliitis NEC	4.08149	229674	26576502	0.008642	10	337	0.0296736	0.00087302	Spinal/Joint Issues
722.7	Intervertebral disc disorder with myelopathy	3.54838	165755	26576502	0.0062369	7	337	0.0207715	0.0319566	Spinal/Joint Issues
724.9	Other unspecified back disorders	4.25543	124332	26576502	0.00467827	6	337	0.0178042	0.0174035	Spinal/Joint Issues
